# Supplementary material for: Hydrostatic pressure promotes endothelial tube formation through aquaporin 1 and Ras-ERK signaling
Source: Commun Biol. 2020 Apr 2;3:152. doi: 10.1038/s42003-020-0881-9 (PMC7118103; doi:10.1038/s42003-020-0881-9)
Supplement: Supplementary file 9 — Supplementary Data 1 [file 42003_2020_881_MOESM9_ESM.xlsx]

## Sheet: Figure 1
Fig. 1b				Fig. 1c
	Tube length				Number of branch point
	Control	50 mmHg			Control	50 mmHg
	4984.77	4702.62			20.6033	17.0713
	3027.54	4619.01			17.66	6.47532
	4232.15	3954.35			21.1919	14.128
	3610.38	5429.41			20.8976	9.41864
	3425.97	5103.05			20.6033	7.35831
	3470.99	5747.13			21.4863	5.88665
	3815.36	5304.11			18.8373	8.82998
	3148.26	5101.17			21.7806	7.35831
	2965.17	3499.25			9.41864	6.47532
	2405.1	5489.25			25.0183	4.12066
	3714.72	4109.97			15.894	9.41864
	3084.91	5122.05			19.7203	5.88665
	3193.05	3921.44			14.4223	7.35831
	3709.54	8540.81			30.3163	10.596
	3523.59	6417.53			26.4899	4.41499
	3001.68	5479			17.9543	6.76965
	3694.72	8336.67			26.1956	9.71297
	2921.13	5224.18			11.479	5.59232
	2120.03	7555.03			21.7806	2.64899
	3678.57	4733.91			13.5393	8.24131
	3460.72	4050.59			17.9543	4.70932
	3823.64	4448.89			17.3656	6.18098
	4191.51	3201.14			13.245	10.0073
	3968.72	4395.9			17.66	9.41864
	4409.41	4180.73			18.8373	10.3016
	4379.46	4254.39			17.0713	13.8336
	4022.17	3556.37			7.94698	10.3016
	3580.01	4862.72			10.3016	8.53564
	3119.68	4358.8			17.0713	6.18098
	4101.01	4567.44			14.4223	7.06398
Fig. 1f
	Fluorescence intensity ratio
	Control	50 mmHg
	0.659735	0.758967
	0.838689	0.733715
	0.675256	0.728134
	0.676837	0.584483
	0.642091	0.528979
	0.793138	0.677681
	0.769411	0.659376
	0.593351	0.759495
	0.71091	0.594362
	0.907654	0.616727
	0.689416	0.612145
	0.696226	0.62217
	0.508035	0.625443
	0.601137	0.75417
	0.509073	0.5379
	0.508271	0.706691
	0.575362	0.582782
	0.479448	0.676569
	0.64327	0.651409
	0.533766	0.757637
	0.54143	0.719229
	0.700667	0.598727
	0.639957	0.747095
	0.629513	0.784258
	0.653524	0.713497
	0.644324	0.60062
	0.45504	0.697491
	0.687963	0.66246
	0.662824	0.590732
	0.660379	0.785212
	0.625009	0.723171
	0.609332	0.646288
	0.640539	0.537063
	0.402785	0.745892
	0.635441	0.532894
	0.741378	0.654638
	0.487763	0.634757
	0.694621	0.668055
	0.760966	0.617273
	0.660876	0.513266
	0.477106	0.506726
	0.58376	0.416825
	0.635155	0.556349
	0.358907	0.592303
	0.32922	0.529273
	0.54521	0.616876
	0.432784	0.519567
	0.642075	0.463824
	0.643884	0.485025
	0.589978	0.669332
	0.482293	0.420108
	0.506983	0.590303
	0.469658	0.452421
	0.443405	0.555876
	0.440185	0.627657
	0.336059	0.564474
	0.508104	0.832662
	0.322644	0.348025
	0.459383	0.629427
	0.754207	0.607621
	0.236346
	0.664039
Fig. 1h
	ZO-1			VE-cadherin
	Control	50 mmHg		Control	50 mmHg
	1	1.48957		1	1.02226
	1	0.96611		1	0.487825
	1	1.59716		1	1.72295
	1	3.64605		1	2.33118
	1	1.81207		1	0.70972
	1	0.875321		1	0.643237
	1	3.53861		1	0.72524
Fig. 1i
	Cell cycle
	Static		Control								50 mmHg
	S phase	G2/M phase	S phase				G2/M phase				S phase				G2/M phase
			3h	6h	12h	24h	3h	6h	12h	24h	3h	6h	12h	24h	3h	6h	12h	24h
	6.49748	15.9265	11.3876	9.797	6.11521	5.26316	16.5535	21.2121	19.1433	13.7076	10.1206	14.576	8.62019	5.97159	35.6233	30.9584	22.7365	19.787
	10.8437	11.4082	9.65586	10.2228	5.37666	5.1901	18.3428	19.347	17.9911	19.2517	15.3774	9.83558	9.40666	6.15142	23.0817	39.4918	22.0839	19.4322
	10.9983	12.2794	8.60602	9.93873	6.74699	2.8195	18.7827	17.3247	17.8012	26.3768	16.5317	9.07952	12.063	7.67984	21.3563	31.9349	24.9764	20.0583
Fig. 1j
	Growth curve
			Control			50 mmHg
	Time	0h	24h	48h	72h	24h	48h	72h
		0.592694	0.840566	0.742683	1.04311	1.43475	3.39617	2.93624
		0.668305	0.981493	0.674535	0.996502	2.1454	1.40273	3.58951
		0.707934	0.740484	1.18712	1.30901	1.46956	2.09255	1.87398

## Sheet: Figure 2
Fig. 2a
	Relative phosphorylation level of ERK1/2
		Control					50 mmHg
	Exposure time (min)	0	5	15	30		0	5	15	30
		1	1.13519	0.898106	0.620156		1	1.5665	1.02613	2.10028
		1	0.935311	1.03319	0.884184		1	1.49202	0.885449	1.10256
		1	1.38844	0.821312	1.67358		1	3.73824	2.58255	1.68522
		1	0.80969	0.9345	0.81179		1	0.7233	0.996432	0.883851
		1	1.16129	1.93862	2.06692		1	5.74462	4.46172	3.75903
		1	0.807242	0.639989	0.652802		1	3.2837	2.52532	3.00237
		1	1.49227	0.835795	1.05694		1	9.37998	5.60122	2.25927
		1	0.862079	0.927422	0.859392		1	3.69793	1.85544	2.12447
Fig. 2b
	Relative phosphorylation level of MEK1/2
	Control	50 mmHg
	1	1.30874
	1	1.31174
	1	2.30619
	1	2.06251
	1	1.24296
Fig. 2d
	Growth curve (w/ PD0325901)
			DMSO			Control			50 mmHg
	Time	0h	24h	48h	72h	24h	48h	72h	24h	48h	72h
		0.825	1.05	1.95	1.8	0.825	1.375	0.775	0.725	1.175	0.875
		0.775	0.9	0.725	0.8	0.775	0.85	0.55	0.9	0.7	0.525
		0.65	0.775	0.75	1.175	0.875	0.925	1.25	0.675	0.725	0.775
Fig. 2f					Fig. 2g
	Tube length (w/ PD0325901)					Number of branch point (w/ PD0325901)
	DMSO	Control	50 mmHg			DMSO	Control	50 mmHg
	2803.98	4693.81	5132.33			4.41499	13.5393	12.6563
	3367.96	3420.44	2015.78			4.12066	7.35831	5.88665
	2834.78	4113.4	3443.48			3.82632	8.53564	8.82998
	3546.62	4493.22	4707.92			5.00365	11.1846	13.8336
	3568.05	3583.56	5222.15			5.00365	9.71297	8.53564
	5720.53	6822.59	6854.63			19.4259	27.6673	18.543
	5288.59	4085.39	5543.11			17.0713	7.94698	16.777
	3688.02	3647.31	3004.33			6.18098	6.76965	5.59232
	5232.47	2785.81	3303.84			10.596	9.41864	7.06398
	2894.19	2729.99	3855.9			3.82632	7.06398	9.41864
	3663.45	5175.7	5782.82			8.24131	22.3693	18.8373
	3176.39	4020.41	3954.51			5.59232	12.9506	13.8336
	3385.68	4686.22	3182.32			5.29799	11.7733	8.53564
	2567.13	4500.85	2299.85			2.94333	7.35831	3.82632
	3124.52	4551.93	3696.07			6.76965	7.94698	8.82998
	5197.34	1353.93	4518.5			16.1883	2.35466	14.4223
	4529.39	1409.43	2760.39			11.1846	2.06033	4.70932
	3130.32	1997.9	1894.81			4.12066	4.70932	3.53199
	4795.78	1056.91	2498.11			11.7733	2.94333	2.94333
	3533.94	2456.42	4304.62			5.29799	4.41499	7.94698
	2620.71	3135.8	1763.82			5.00365	7.94698	1.47166
	3150.46	3127.15	2330.58			8.24131	6.18098	2.64899
	1612.04	1711.36	2097.38			2.06033	2.06033	4.41499
	2233.29	2316.29	1641.98			2.06033	3.82632	1.766
	2651.61	2184.37	1993.48			4.70932	2.64899	4.12066
Fig. 2i
	ZO-1 (w/ PD0325901)				VE-cadherin (w/ PD0325901)
	DMSO	Control	50 mmHg		DMSO	Control	50 mmHg
	0.691334	1	1.22588		0.984081	1	1.40665
	0.729614	1	0.645441		1.32247	1	0.967038
	0.289813	1	0.170125		0.478202	1	0.842535
	1.43536	1	0.627158		0.841272	1	0.698255
	0.752936	1	1.79539		1.11397	1	2.27737
	0.991457	1	0.595249		0.973362	1	0.709415

## Sheet: Figure 3
Fig. 3a
	Normalized fluorescent intensity of PKCalpha
	Control
	Normalized distance from junction to junction	Fluorescent intensity
	0	0.00453163	0.0171853	0.0127992	0.00873966	0.00568155	0.0827859	0.0287066	0.00214267	0.0279052	0.0642707	0.0261595	0.0073349	0.0206623	0.00957469	0.0154989	0.0293523	0.0377954	0.0262241	0.0256082	0.0270171	0.00321438	0.0458494	0.0170492	0.00994249	0.0129441	0.0104897	0.00811021	0.0218439	0.0308158	0.00288941	0.00818497	0.0275493	0.0042044	0.0163877	0.0260406	0.00849532	0.0167103	0.0106791	0.0124327	0.00546982	0.00745372	0.00970897	0.0343123	0.0122114	0.0223148	0.0135969	0.0131199	0.0127419
	0.05	0.00754613	0.044786	0.0362962	0.0157803	0.0347655	0.0329663	0.0203952	0.0248916	0.0421539	0.0220132	0.0711388	0.00810092	0.0364185	0.0388501	0.0297154	0.0438201	0.0409053	0.0568701	0.0216428	0.0364579	0.0223782	0.0173031	0.0365476	0.0354999	0.0334866	0.0197113	0.0390073	0.0229271	0.016712	0.00953772	0.0244569	0.0386456	0.0195354	0.0247186	0.0131983	0.00205411	0.0175804	0.0337052	0.0310828	0.011181	0.050636	0.0197223	0.0268188	0.0357492	0.0399847	0.0211246	0.0302267	0.0352736
	0.1	0.0267553	0.0333241	0.0361097	0.0223054	0.0599425	0.0512218	0.0999872	0.00994105	0.0326882	0.027961	0.0387141	0.0233501	0.0558506	0.0730716	0.0203097	0.0253676	0.0441646	0.0529842	0.0564251	0.0678458	0.0494192	0.0411535	0.0759998	0.0293758	0.0267049	0.0526651	0.0387719	0.0403888	0.0532409	0.0112866	0.0220166	0.0392412	0.0261749	0.0115492	0.0705102	0.0351045	0.0701529	0.0394222	0.0601469	0.0215219	0.0507508	0.0261939	0.0715199	0.0600475	0.0490486	0.0277075	0.0502051	0.0761082
	0.15	0.0169351	0.0974764	0.0334476	0.0228428	0.0551842	0.0503437	0.0291268	0.0139183	0.0438976	0.033364	0.0537625	0.0393237	0.0374146	0.0847017	0.038031	0.0319537	0.0403376	0.0377862	0.0499305	0.0647842	0.0409811	0.0351304	0.0375084	0.0519302	0.064719	0.0634502	0.0259538	0.0253966	0.0327063	0.0345117	0.0337585	0.0270656	0.0492529	0.0231672	0.0430466	0.0297814	0.0259031	0.0604897	0.0301234	0.0731346	0.0483712	0.0500195	0.0865036	0.0427126	0.0349911	0.0214482	0.0559263	0.0645569
	0.2	0.0418485	0.0564635	0.0356975	0.0386202	0.0816977	0.0541464	0.030908	0.0138844	0.0357237	0.0412154	0.0807662	0.0464583	0.0427765	0.101363	0.0332296	0.0372763	0.0505465	0.0523429	0.0552946	0.0309304	0.02764	0.0230542	0.0510375	0.0708334	0.029903	0.0690904	0.0691152	0.043048	0.0494935	0.0540699	0.0550636	0.0307143	0.0565692	0.0293208	0.0684538	0.0566083	0.0319403	0.0600409	0.0410744	0.0286276	0.0404057	0.0476221	0.0701358	0.0547542	0.0578717	0.0495554	0.0628124	0.0525757
	0.25	0.0251714	0.0477593	0.0390043	0.0366482	0.102889	0.0383914	0.0428793	0.0148076	0.0633006	0.0881693	0.0742226	0.079156	0.0637836	0.0907465	0.0459561	0.0362495	0.0543978	0.0554824	0.0335734	0.0358645	0.0373226	0.0522786	0.0529274	0.0495915	0.0618596	0.0593072	0.053081	0.0296652	0.0376084	0.0480398	0.0410473	0.0440991	0.067263	0.0170385	0.0631066	0.0552304	0.0490749	0.0699935	0.0431726	0.0412327	0.0504576	0.0588968	0.073591	0.0611369	0.0226923	0.0666956	0.0914345	0.0606236
	0.3	0.048867	0.0548742	0.0708102	0.0776404	0.0604036	0.0564268	0.0300758	0.0184285	0.0450159	0.0766706	0.0837523	0.0582814	0.0560703	0.0691828	0.0469276	0.0439341	0.0379787	0.0403627	0.0355333	0.0384867	0.0447852	0.0751382	0.0671973	0.0434599	0.0499824	0.0684501	0.0481462	0.0773945	0.0267189	0.0682765	0.03805	0.0397177	0.0673361	0.0384051	0.049311	0.0382423	0.0738831	0.0769096	0.039612	0.0450478	0.0497067	0.0831871	0.0715523	0.062412	0.0406654	0.0552554	0.0799994	0.0654626
	0.35	0.0594879	0.0406022	0.0896896	0.0594242	0.0732898	0.0961885	0.039653	0.0499289	0.05122	0.0712592	0.0632949	0.0613413	0.0698924	0.109807	0.0586479	0.0441836	0.0712406	0.0725363	0.0332964	0.0475938	0.0504289	0.0370692	0.0561362	0.0488242	0.0331784	0.0803145	0.0670859	0.0674483	0.0691367	0.0650745	0.0710082	0.0504205	0.0755008	0.0194407	0.0772333	0.0884896	0.0577293	0.0702604	0.0403512	0.0667909	0.0353316	0.0768527	0.0751969	0.0641178	0.0468807	0.0458301	0.0776986	0.045662
	0.4	0.0500236	0.0548311	0.0610061	0.051681	0.0771579	0.0487554	0.0581911	0.0960444	0.0500677	0.0323694	0.0583166	0.0910163	0.0664986	0.0613279	0.0512315	0.0609769	0.0506037	0.0712887	0.0370136	0.0429874	0.0870448	0.0715851	0.0532562	0.0532625	0.053092	0.0617682	0.0653588	0.0417832	0.0529326	0.0680203	0.0617654	0.0482915	0.0811898	0.0624933	0.0421219	0.104366	0.0783843	0.0659435	0.0344516	0.0501495	0.0284579	0.0490118	0.0732396	0.0680618	0.0332394	0.057706	0.0311674	0.0617803
	0.45	0.0495194	0.0598166	0.069957	0.0368162	0.0576738	0.0534563	0.0793152	0.0904485	0.0592262	0.0514348	0.0740567	0.0860594	0.0404745	0.0702738	0.0583972	0.0565677	0.0881587	0.0512015	0.0522355	0.0539556	0.0785121	0.0732728	0.0759155	0.0690295	0.0831387	0.0352796	0.0753915	0.0670115	0.0758121	0.0595539	0.0642673	0.0590895	0.0811614	0.0419375	0.0553387	0.0832569	0.0897256	0.0707576	0.0341042	0.0568519	0.0959849	0.0388083	0.0927011	0.0578006	0.0464646	0.0651844	0.0402145	0.0700001
	0.5	0.040668	0.0532736	0.0603501	0.0762916	0.0662308	0.00691933	0.0442844	0.0442316	0.0553926	0.0546839	0.0385897	0.0752701	0.0454487	0.0653199	0.0642197	0.0762585	0.0246673	0.0404409	0.0394923	0.0706704	0.0614018	0.0380918	0.0651938	0.0734707	0.0487193	0.0535012	0.0808217	0.0606473	0.0628405	0.048839	0.0581686	0.0569382	0.0869573	0.0584068	0.038416	0.0607764	0.0373652	0.0666908	0.0370267	0.0750523	0.0571772	0.0469665	0.0495984	0.0474137	0.0489019	0.0583702	0.0747805	0.0718292
	0.55	0.0416584	0.0714622	0.0422686	0.0577241	0.049448	0.0544164	0.0616243	0.0462806	0.0680151	0.0433937	0.068728	0.0740992	0.0487479	0.0559105	0.0502411	0.0689461	0.0675016	0.0482736	0.0519625	0.0561928	0.0715363	0.0622321	0.0734802	0.0819637	0.056015	0.0506967	0.0705929	0.0700767	0.0749561	0.0607577	0.0630611	0.0542345	0.0573263	0.0511419	0.0562976	0.0901986	0.0662915	0.0487465	0.029516	0.0648611	0.0617077	0.100044	0.0649984	0.0517651	0.0636421	0.0388618	0.0875655	0.0557545
	0.6	0.0928512	0.0547289	0.0648665	0.0885774	0.0407988	0.0246327	0.0534547	0.0987552	0.0614023	0.0315867	0.0621496	0.0685804	0.0480439	0.0421178	0.0515014	0.0660557	0.0428162	0.073785	0.0772456	0.0403002	0.08786	0.047137	0.0504219	0.0489357	0.0531888	0.06249	0.0638508	0.055353	0.0592205	0.0546555	0.0480869	0.0425585	0.0657622	0.0865317	0.0569985	0.0903616	0.0330556	0.0805521	0.0416694	0.0898057	0.0461839	0.0718498	0.0735661	0.0486801	0.0408269	0.0620202	0.0614801	0.0398148
	0.65	0.062991	0.0603201	0.0562919	0.0623908	0.0279273	0.0503357	0.059176	0.0619125	0.0552764	0.0570234	0.0746093	0.0542147	0.0656463	0.0319918	0.0521242	0.0373287	0.0511269	0.0676278	0.0537358	0.0542871	0.0505211	0.0305566	0.0504172	0.0642558	0.0428014	0.0483793	0.0640694	0.0633065	0.0614849	0.0637203	0.0815894	0.0587473	0.0472281	0.0576005	0.0516143	0.0504014	0.0671764	0.0304071	0.0598937	0.0641814	0.064305	0.0758345	0.0366343	0.0396155	0.0803509	0.0528926	0.0575368	0.0261531
	0.7	0.0693471	0.0805443	0.0419236	0.0701301	0.0186918	0.0491574	0.0738299	0.1261	0.0566992	0.0442287	0.0527711	0.0367866	0.0616958	0.0126694	0.0559961	0.0606621	0.0460235	0.0206869	0.0741889	0.0718588	0.0654547	0.0890966	0.0718606	0.0595623	0.0489791	0.0458682	0.0564855	0.0636925	0.0554963	0.0722461	0.0644604	0.0505468	0.0503596	0.0853381	0.0431455	0.0617124	0.0615942	0.0532912	0.0812303	0.04152	0.0331901	0.0361028	0.0253293	0.0638878	0.0635777	0.0663523	0.0680706	0.0480818
	0.75	0.0614362	0.0533402	0.0494884	0.0561912	0.0525944	0.0453447	0.0517861	0.0768839	0.036744	0.0391535	0.023956	0.0772158	0.0583679	0.0356701	0.0551692	0.0475172	0.0508568	0.0493416	0.0623415	0.0527793	0.0933388	0.0488823	0.0268136	0.0501537	0.0440466	0.0553768	0.0319321	0.0391066	0.0782992	0.0448299	0.0630107	0.0698884	0.0579057	0.0804943	0.0632314	0.0291039	0.0444517	0.0409028	0.0700897	0.0967306	0.0582961	0.0338792	0.0335306	0.0483348	0.0728754	0.0893082	0.0495061	0.062678
	0.8	0.0662926	0.0317011	0.0420894	0.0550648	0.0280526	0.0297257	0.0287449	0.0517036	0.0311237	0.0527866	0.0309986	0.0496336	0.0557166	0.0246442	0.0425997	0.0375711	0.0417262	0.0429285	0.0478033	0.0573517	0.0326251	0.0358263	0.0214703	0.0323854	0.0297454	0.0505636	0.0528646	0.0615382	0.0628488	0.0519391	0.0588983	0.0557946	0.0417358	0.072353	0.0479435	0.0576742	0.0537117	0.0318831	0.0687465	0.0698913	0.0559921	0.0360498	0.0108357	0.0345585	0.0567709	0.0404779	0.0247414	0.0287154
	0.85	0.0615788	0.0555887	0.0394805	0.0524475	0.0445849	0.0360929	0.0565125	0.0330398	0.0364305	0.0288964	0.0189537	0.0279917	0.0427117	0.0124357	0.0657182	0.0537655	0.0553702	0.027916	0.073241	0.0397106	0.040854	0.0493866	0.0230747	0.0447941	0.0449602	0.0461072	0.0322574	0.0530664	0.0468481	0.0583352	0.0607684	0.081656	0.0283133	0.0576775	0.026122	0.0284009	0.0293858	0.0347378	0.0595179	0.0451584	0.0562227	0.0437851	0.0143399	0.0465007	0.0526888	0.0559536	0.00631095	0.0341469
	0.9	0.0541377	0.0222402	0.0615956	0.0360363	0.043129	0.099005	0.0451592	0.0596619	0.0593152	0.0474185	0.00161615	0.0166696	0.0380879	0.00233041	0.0748728	0.0539448	0.0534096	0.064441	0.0448819	0.0668145	0.0332008	0.0486649	0.0371398	0.0269445	0.105218	0.0197203	0.024826	0.0376001	0.0287729	0.0448991	0.0410081	0.0495707	0.0209213	0.0865573	0.0327313	0.00438456	0.0468066	0.0265582	0.0680675	0.0282001	0.0376973	0.0403352	0.0054166	0.0343212	0.044911	0.0474373	0.0227829	0.0293054
	0.95	0.076351	0.00417161	0.0392801	0.0361652	0.0178176	0.0289256	0.0316102	0.0483102	0.0479358	0.0508056	0.00151983	0.0103844	0.0344448	0.00264414	0.0710779	0.0562078	0.0302453	0.0349935	0.04597	0.0265293	0.015755	0.0363286	0.035017	0.0437358	0.0287725	0.0291307	0.0210892	0.038738	0.0194224	0.0386178	0.0288205	0.0515337	0.0092789	0.0558044	0.0489338	0.0180043	0.0347719	0.0157931	0.081337	0.0150825	0.0466873	0.0162686	0.00768127	0.0465818	0.0475465	0.0477725	0.0100212	0.0432833
	1	0.042002	0.00551058	0.017548	0.0384828	0.0020388	0.0107621	0.0345796	0.0186847	0.0404664	0.0412956	0.00192386	0.00873157	0.0112466	0.00536704	0.0185349	0.0320606	0.0201275	0.0124863	0.028584	0.0175823	0.00572591	0.0419626	0.0215358	0.0120487	0.0485451	0.0176398	0.0111886	0.0199674	0.00463306	0.0398998	0.0125087	0.023697	0.00602368	0.023636	0.0262052	0.00735302	0.0143052	0.0122357	0.0363534	0.00950881	0.0249846	0.0388605	0.00249812	0.0193368	0.0337546	0.0164491	0.00439903	0.0154528
	50 mmHg
	Normalized distance from junction to junction	Fluorescent intensity
	0	0.0882077	0.0812678	0.106211	0.0304153	0.0813195	0.0317827	0.126744	0.0693474	0.0714353	0.106863	0.0584664	0.107433	0.0634689	0.0840704	0.0945967	0.0169313	0.0895915	0.0531788	0.0904985	0.0979899	0.061848	0.0592527	0.0241112	0.0197219	0.0374415	0.0298076	0.0948863	0.0262755	0.032385	0.0242673	0.035784	0.0308004	0.0192323	0.0509791	0.0889148	0.0581301	0.0429455	0.0387732	0.0703416	0.0486995	0.0119355	0.0662279	0.0809502	0.0547609	0.0393741	0.063826	0.0830296	0.0686799
	0.05	0.0719192	0.0913101	0.0266129	0.0798998	0.0412996	0.0520986	0.0432213	0.0581391	0.0721275	0.0452067	0.0541594	0.0605133	0.0491452	0.0403051	0.0591744	0.0254683	0.0243832	0.0345621	0.0391955	0.0387544	0.0456985	0.0343827	0.0594206	0.0300794	0.0412831	0.0928448	0.0638368	0.0420846	0.037221	0.0143856	0.060664	0.0337938	0.0381523	0.0196912	0.0400409	0.0578733	0.0550175	0.0741032	0.0434596	0.0661162	0.0447429	0.028013	0.0678141	0.0828162	0.0462528	0.0449005	0.0412179	0.0590608
	0.1	0.0306949	0.049593	0.0483777	0.0357516	0.00989757	0.0178374	0.0725463	0.0488299	0.0658313	0.0373204	0.0552368	0.0384958	0.0529273	0.0487897	0.0226756	0.0481298	0.0398618	0.056974	0.0209179	0.0389402	0.0386347	0.061329	0.0478875	0.0284029	0.0452956	0.0507945	0.0311171	0.0258838	0.0183608	0.0474216	0.0764042	0.0440483	0.0461746	0.0409944	0.0458432	0.0141776	0.0430853	0.0616418	0.0303351	0.116979	0.0678423	0.0507048	0.0332499	0.0549802	0.0314548	0.0284016	0.0454615	0.0903033
	0.15	0.047699	0.0510973	0.0319734	0.0777073	0.0425187	0.0186233	0.0297437	0.0305815	0.0668272	0.0287278	0.0326565	0.0349059	0.064245	0.046374	0.0210257	0.0327681	0.020311	0.027656	0.0270257	0.0550145	0.0627625	0.0750778	0.0606646	0.0362323	0.0654765	0.045539	0.0289885	0.0384589	0.0826774	0.0415526	0.0645811	0.0436888	0.0380769	0.0344207	0.0450263	0.0417695	0.0490776	0.0526065	0.0388964	0.0663779	0.0523872	0.0513378	0.044463	0.0657345	0.0349578	0.0362401	0.0408821	0.030027
	0.2	0.0383596	0.0603027	0.039965	0.0493897	0.022888	0.0365177	0.0550143	0.042453	0.0420212	0.048543	0.0445486	0.0211804	0.0406474	0.06669	0.0246945	0.0482315	0.0304384	0.056179	0.0596343	0.0208778	0.0342539	0.0608542	0.0468337	0.0678168	0.0500259	0.0808156	0.0618743	0.0451378	0.0451491	0.0377981	0.0368102	0.046228	0.0590861	0.0445651	0.0451297	0.0461902	0.0449738	0.0621407	0.0669317	0.0375174	0.0491876	0.0373335	0.0366516	0.0740621	0.0665484	0.022657	0.0383623	0.0263699
	0.25	0.0282321	0.049918	0.018457	0.0214345	0.0755277	0.022435	0.0370389	0.0409553	0.0423756	0.0532464	0.0564416	0.0254023	0.031891	0.0322857	0.022826	0.0371596	0.0465746	0.0246691	0.0900792	0.0459997	0.0636612	0.0907481	0.0586234	0.0738856	0.0296593	0.0422714	0.0389887	0.0411619	0.0565114	0.0501152	0.0675625	0.0788224	0.0540515	0.0625047	0.0398697	0.0342075	0.0439682	0.0260815	0.0393173	0.0437743	0.04254	0.0419159	0.0564003	0.0315181	0.0456405	0.0357094	0.0440202	0.0363198
	0.3	0.057798	0.0371362	0.050193	0.0429637	0.0452301	0.0252688	0.0450912	0.0586915	0.0264071	0.0517175	0.0315808	0.0347112	0.0290983	0.0303408	0.0278346	0.0634658	0.0458222	0.0408941	0.0711272	0.0546767	0.0600224	0.0549479	0.075956	0.0627677	0.0499449	0.0405409	0.0599103	0.0613878	0.0517135	0.050208	0.0651657	0.0779614	0.069141	0.0394673	0.0639936	0.0618921	0.0557726	0.0544421	0.0539132	0.0646662	0.033644	0.0341439	0.0459554	0.0613794	0.0489804	0.0595534	0.0456755	0.0690644
	0.35	0.0362778	0.0388257	0.0332593	0.0432108	0.0233316	0.0482276	0.0500395	0.0579158	0.0559697	0.0461327	0.0445193	0.036302	0.0573721	0.059667	0.0318491	0.0495703	0.0433835	0.0354037	0.0570538	0.0294598	0.0434944	0.0617169	0.0405559	0.0585198	0.0435885	0.0508133	0.0355773	0.0431843	0.0395477	0.0503154	0.0473085	0.0385885	0.0609063	0.0497689	0.0410589	0.0262602	0.0546589	0.0416567	0.10242	0.0410177	0.0495676	0.0528977	0.0226005	0.037487	0.0515815	0.0378295	0.0787268	0.0516167
	0.4	0.0274349	0.0387278	0.0195147	0.0507786	0.0257265	0.039809	0.0421824	0.0394794	0.0484941	0.0334749	0.0466858	0.0391512	0.0459152	0.0411884	0.0308569	0.0374168	0.048631	0.0349562	0.0595796	0.0336951	0.0541487	0.0603906	0.0598616	0.0684352	0.0488815	0.0554083	0.054558	0.0536961	0.0251859	0.0458583	0.0704735	0.0542113	0.071679	0.0740215	0.0444889	0.0333562	0.0720626	0.053681	0.0433171	0.0558385	0.0502806	0.0471602	0.0525944	0.0510451	0.0437999	0.0647493	0.0437605	0.0353837
	0.45	0.04072	0.0476398	0.0239429	0.0440209	0.0734213	0.0488138	0.0345378	0.0529804	0.0530417	0.0590173	0.0625051	0.0336644	0.0659122	0.0473361	0.0248714	0.0520971	0.046781	0.0429462	0.0428846	0.0274564	0.0484985	0.0458979	0.0607289	0.0774193	0.03271	0.0373851	0.0597811	0.0432735	0.0585004	0.0567168	0.0473524	0.0448207	0.0549186	0.0744182	0.0403912	0.0531649	0.0695117	0.0489438	0.026153	0.0416452	0.0489339	0.039014	0.0439508	0.0341549	0.0566393	0.0293139	0.0648423	0.0420498
	0.5	0.0477547	0.0323317	0.0355847	0.0398022	0.0379802	0.071116	0.0267902	0.0379868	0.0315942	0.0269678	0.0746798	0.0315155	0.0499878	0.026234	0.0358117	0.0525205	0.0460095	0.0481424	0.0274301	0.0401162	0.0331826	0.0572564	0.0416134	0.0545303	0.0569869	0.0718065	0.0683586	0.0399026	0.0369379	0.0820504	0.0501644	0.0600982	0.0462074	0.0663311	0.0503224	0.0600278	0.0652483	0.0439955	0.0709481	0.0579676	0.0659738	0.0338764	0.0421533	0.0585896	0.040827	0.0627514	0.037415	0.0384024
	0.55	0.0424505	0.0298019	0.0215377	0.0349471	0.0476482	0.0584657	0.0317504	0.0544579	0.0266561	0.0388499	0.0324921	0.0319181	0.0373297	0.0406422	0.0331767	0.053052	0.044534	0.0649227	0.0449513	0.0475943	0.0486103	0.0449388	0.0458427	0.053063	0.0568982	0.0356031	0.0486874	0.0552277	0.058866	0.055698	0.0365035	0.0509507	0.0547687	0.0406825	0.0425825	0.0255801	0.0471145	0.0485419	0.061091	0.0502303	0.0498031	0.0431059	0.045427	0.0229917	0.0304188	0.0517473	0.0432403	0.0513903
	0.6	0.0230808	0.0361386	0.0208942	0.0351524	0.0370573	0.0377634	0.046391	0.0397069	0.0527186	0.0571314	0.0423411	0.0486698	0.0389077	0.0507311	0.0342248	0.0560039	0.0686036	0.0465218	0.047314	0.0464937	0.0278943	0.0582791	0.0749994	0.0721433	0.0499815	0.0581987	0.051162	0.0624988	0.0331038	0.0743391	0.0460647	0.0506685	0.0616702	0.0714189	0.0349068	0.041389	0.0459287	0.0640168	0.0360067	0.0573401	0.0691799	0.0534432	0.064484	0.0728702	0.0452556	0.0493118	0.0332196	0.0484518
	0.65	0.025103	0.0540603	0.0256168	0.0391091	0.0315928	0.0402113	0.0714499	0.0345045	0.0329747	0.0254706	0.0500696	0.0611219	0.0932631	0.0509596	0.031663	0.0623802	0.017773	0.0469985	0.0560858	0.041289	0.070608	0.0422166	0.0416054	0.0545264	0.0329265	0.0714147	0.0238684	0.0410749	0.0557616	0.0606368	0.0304612	0.0588244	0.0453521	0.0522792	0.0351129	0.0586771	0.0368108	0.0388904	0.064216	0.0244356	0.0713867	0.0555006	0.0355483	0.0458612	0.0616811	0.0516983	0.0536755	0.0402442
	0.7	0.044216	0.0189036	0.0326751	0.0524016	0.0600012	0.0499872	0.0443323	0.0552135	0.0225126	0.0464874	0.0446325	0.0656012	0.0593464	0.0584694	0.026754	0.0479484	0.0585316	0.0341492	0.061701	0.0414322	0.0449996	0.0310318	0.0311371	0.0602029	0.0562262	0.0413559	0.0374983	0.0578165	0.0314983	0.0485079	0.0692077	0.0548065	0.0608403	0.0713004	0.0439356	0.0768236	0.0456671	0.0603893	0.0534443	0.0466138	0.0495415	0.0436331	0.0415922	0.0539685	0.0390949	0.06567	0.0206081	0.0415424
	0.75	0.032056	0.0476258	0.0256487	0.0284709	0.0430089	0.0506368	0.0430435	0.0639158	0.0247708	0.0365004	0.0571526	0.0430781	0.0402995	0.0494193	0.0541566	0.0364014	0.0501482	0.037244	0.0408752	0.0444881	0.0501384	0.0265016	0.0418219	0.0503562	0.0353013	0.0623277	0.0432597	0.0530729	0.0670601	0.0403943	0.0486797	0.0437819	0.0507049	0.0366564	0.036011	0.0556309	0.027498	0.033908	0.0502878	0.0249823	0.0338613	0.0582617	0.0615668	0.0374945	0.0352531	0.0401759	0.0387294	0.0399134
	0.8	0.0523162	0.0333747	0.0333985	0.0349954	0.0454829	0.0515624	0.054685	0.0427225	0.0681296	0.0529556	0.0437152	0.0700197	0.041717	0.0320286	0.114096	0.0898535	0.0475447	0.0483342	0.0342709	0.0474763	0.048664	0.0394436	0.0332646	0.0329157	0.0361211	0.0546787	0.0246851	0.0562419	0.0379095	0.0547585	0.0297925	0.0464397	0.0439578	0.0322573	0.0464839	0.0464114	0.049607	0.0464014	0.0536216	0.0149087	0.0404256	0.0388592	0.0672442	0.0267822	0.0604443	0.0271966	0.0384334	0.0529374
	0.85	0.103681	0.0397761	0.0474432	0.0342392	0.0743225	0.0699701	0.0303448	0.0513433	0.0701242	0.0311686	0.0348028	0.0705871	0.0347216	0.0562709	0.0858634	0.0396783	0.0580477	0.0480625	0.0208743	0.0791843	0.0448192	0.0308159	0.0269473	0.0201663	0.0616554	0.0398452	0.049804	0.0455159	0.0495962	0.0515725	0.0314742	0.0508059	0.0535327	0.0364793	0.0374564	0.0475195	0.0597237	0.0647907	0.0428482	0.021487	0.0364844	0.0521046	0.0432002	0.0413241	0.0469387	0.0558977	0.0248737	0.0467192
	0.9	0.0432321	0.0187638	0.0644876	0.041742	0.0506465	0.0804643	0.0521648	0.0723092	0.0381423	0.046227	0.0495506	0.0555114	0.0510816	0.0638915	0.0649719	0.0346368	0.0448488	0.0632488	0.0270793	0.0471823	0.0419901	0.0285185	0.0338248	0.0283954	0.0691511	0.0111879	0.00883589	0.0573098	0.0315916	0.0625578	0.012604	0.0346795	0.0227669	0.0289773	0.0581778	0.042471	0.0337675	0.0389022	0.018213	0.025336	0.0339251	0.0464975	0.0343207	0.0328696	0.0599037	0.0424913	0.0298337	0.0512281
	0.95	0.0615234	0.0571509	0.155347	0.13285	0.0532725	0.0746469	0.022879	0.0269481	0.0320238	0.0456782	0.0462062	0.0541257	0.012472	0.0236252	0.0490453	0.041072	0.0697553	0.0724679	0.0333364	0.0432935	0.0533274	0.0216033	0.0485581	0.0252608	0.0675512	0.0224963	0.0629555	0.062101	0.103887	0.0332576	0.0333955	0.0419587	0.0231352	0.0464777	0.0368377	0.044918	0.0429832	0.0199372	0.0140474	0.0322073	0.0380718	0.0507127	0.0609204	0.0405727	0.074831	0.0693718	0.0694826	0.0301827
	1	0.0572432	0.086254	0.13886	0.0507182	0.0778264	0.0737619	0.0400097	0.0215182	0.0558222	0.082313	0.037557	0.0360922	0.0402511	0.0506808	0.109832	0.0752144	0.0584255	0.0824887	0.0480855	0.0785854	0.0227432	0.0147964	0.0457418	0.0251589	0.0328937	0.00486496	0.0513666	0.0486939	0.046536	0.0175883	0.0395463	0.0140225	0.0256453	0.0263086	0.0834158	0.07353	0.0145774	0.0261561	0.0201913	0.061859	0.0602852	0.0752563	0.0189126	0.0187374	0.0401223	0.0605071	0.0845098	0.0501129
Fig. 3b
	Relative abundance of PI(4,5)P2
	Control	50 mmHg
	1	0.916473
	1	0.914597
	1	0.936259
	1	0.700264
Fig. 3c
	Relative phosphorylation level of ERK1/2 (w/ Go6983)
	DMSO		Go6983
	Control	50 mmHg	Control	50mmHg
	1	0.859286	0.334738	0.0636628
	1	1.50045	0.474115	0.745447
	1	2.49636	0.313999	0.0621809
	1	3.31251	0.438805	1.05581
	1	1.36462	0.228948	0.559056
	1	2.89214	0.170813	1.30534
Fig. 3d
	Relative abundance of Galpha q/11/14
	Whole cell lysate		Cytosol fraction
	Control	50 mmHg	Control	50 mmHg
	1	0.979512	1	1.55352
	1	1.05445	1	1.19937
	1	1.00741	1	0.763432
	1	1.36255	1	2.31609
	1	1.45726	1	1.82142
	1	1.00324	1	1.79237
	1	0.996625	1	3.4803
	1	1.00974	1	2.80353
	1	1.00094	1	3.27944
	1	1.16553	1	2.51711
Fig. 3e
	Relative phosphorylation level of ERK1/2 (w/ YM-254890)
	DMSO		YM-254890
	Control	50 mmHg	Control	50mmHg
	1	1.28123	0.103617	0.184039
	1	4.22948	0.0798191	0.197962
	1	2.55008	1.16007	1.26666
	1	1.84712	0.68302	1.27744
	1	1.41731	0.905704	1.38626
	1	1.2838	0.341101	0.234922
	1	1.06262	0.583201	0.219174
	1	2.63157	1.34661	1.19081
Fig. 3f
	Relative phosphorylation level of ERK1/2 (w/ Prazosin)
	H2O		Prazosin
	Control	50 mmHg	Control	50mmHg
	1	4.19173	0.230167	0.0442075
	1	3.62439	0.36966	0.0489584
	1	7.72441	0.538119	0.0201962
	1	6.81394	0.368403	0.0243144
	1	4.63079	0.519037	0.0488538
	1	2.3705	0.031633	0.0025762
Fig. 3g
	Relative phosphorylation level of ERK1/2 (w/ Pizotifen)
	DMSO		Pizotifen
	Control	50 mmHg	Control	50mmHg
	1	7.18012	1.32659	2.1916
	1	10.181	2.21504	0.895477
	1	14.4903	1.85099	3.15449
	1	11.6174	2.64318	4.13131
	1	3.74668	0.758112	2.04865
	1	1.47208	0.589225	0.7628
[truncated: 52 more columns]

## Sheet: Figure 4
Fig. 4b
	Control
	Exposure time (min)	Relative cellular area
	-1	0.982498	0.958971	1.03626	0.993889	1.00406	1.0495	1.06633	1.00272	1.05457	0.948883	1.01032	1.01569	0.862495	0.925407	0.819895	1.05408	1.03503	0.992372	0.921454	1.00866	0.956671	0.953231	0.965926	1.01872	0.980672	0.974573	1.01023	0.94664	0.847965	0.972619
	0	1	1	1	1	1	1	1	1	1	1	1	1	1	1	1	1	1	1	1	1	1	1	1	1	1	1	1	1	1	1
	1	1.02217	1.01002	0.981498	0.991111	1.00034	0.985371	1.0341	1.0317	0.932578	1.0501	1.03997	0.938452	0.988558	0.992284	0.93275	1.00111	0.845884	0.968068	0.948399	0.953726	0.912196	0.981213	1.00393	0.829153	0.917828	1.00643	0.941787	0.959206	0.846217	0.974959
	2	1.0323	0.961997	1.0749	1.00911	1.049	1.0507	1.09013	0.997225	1.03689	1.01253	1.04705	0.935763	0.983597	0.974707	0.91694	1.0177	0.861427	1.09172	0.920056	1.00226	1.04677	0.999334	1.01236	0.813159	0.924588	1.08198	0.962561	0.876343	0.95861	0.962907
	3	0.990727	0.948383	1.00429	0.951667	1.07486	0.979359	1.06245	0.995277	0.974993	1.00406	1.05545	0.938751	0.885075	1.01443	0.952572	1.08119	0.856611	1.05393	0.922725	1.02986	0.97249	1.0052	1.02893	0.714104	0.973807	1.06854	0.979149	0.888181	1.05305	0.986309
	4	1.01486	0.929476	0.952931	0.983	1.03194	0.991383	1.10899	0.98288	0.964907	1.11341	1.08389	0.854198	0.88872	0.998285	0.850906	1.09059	0.926773	1.04577	0.919929	1.00853	0.923888	1.05943	1.05436	0.720465	0.955218	0.894637	1.00876	0.783646	1.10073	1.00585
	5	0.944854	0.911514	0.94775	0.970333	0.964684	1.0511	1.15499	1.06641	0.972506	1.0457	0.964714	0.964147	0.86209	1.07245	0.901253	1.06844	0.894264	0.970197	0.922217	1.04789	0.946584	1.05743	1.02993	0.810796	0.930397	0.997954	1.00256	0.804954	0.941122	0.95378
	6	0.970093	0.984307	0.950562	1.006	1.01842	1.00902	1.15151	1.03607	1.04642	1.09039	1.06661	0.955184	0.855205	1.10517	0.912562	1.09245	0.899081	1.02963	0.918912	0.936664	0.946584	1.10207	1.00393	0.778262	0.964829	0.981879	0.976979	0.903296	0.93844	0.972502
	7	1.0062	0.99584	0.961812	0.971444	1.04089	1.07675	1.15566	1.0183	1.06604	1.00169	1.05761	0.888109	0.899757	1.10246	0.802019	1.14245	0.935639	1.0479	0.9212	0.946423	0.876891	1.06516	0.990785	0.854417	0.933988	0.981441	0.933183	0.788745	1.25988	0.962439
	8	0.985753	0.978068	0.969805	0.919889	0.957925	0.974749	1.17625	0.964756	0.953302	1.05552	1.02844	0.935614	0.927299	1.03958	0.904171	1.13205	0.914514	1.02395	1.03597	0.957539	0.962403	1.04797	1.04436	0.89731	0.999049	0.981879	0.920161	0.765799	1.35572	0.968757
	9	0.946021	0.993193	0.949674	0.914	1.06117	1.2024	1.14977	0.974615	0.976513	1.29248	1.03253	0.959217	0.863001	1.12918	0.779521	1.14715	0.912872	1.03938	1.01309	0.942416	0.825997	1.06116	1.05579	0.863322	1.00518	1.10522	0.93954	0.731197	1.53539	0.950386
	10	1.06559	0.948573	1.00888	0.929889	0.967895	1.01162	1.09869	0.936891	1.02777	1.1977	1.02616	0.922916	0.900263	1.13761	0.817098	1.1828	0.885617	1.13376	0.998729	0.963679	0.934204	1.01386	1.04193	0.824427	0.997148	1.03303	0.917603	0.759425	1.50775	0.97063
	50 mmHg
	Exposure time (min)	Relative cellular area
	-1	0.98384	1.15399	1.02544	1.04242	1.04041	1.04484	1.06136	0.940171	0.952509	0.921062	1.07109	0.916414	1.0393	0.982662	0.936109	0.961342	0.949444	1.016	0.905252	0.926383	1.01484	1.00427	0.949611	0.955081	0.98535	1.01095	0.989822	0.924195	0.971058	0.987467
	0	1	1	1	1	1	1	1	1	1	1	1	1	1	1	1	1	1	1	1	1	1	1	1	1	1	1	1	1	1	1
	1	0.950211	0.974032	0.972213	0.974717	0.993264	0.908065	0.995631	0.916116	0.853345	0.81019	1.06093	0.901281	0.925275	1.0096	1.05133	1.09982	0.940974	1.04066	1.01957	0.920777	0.961213	0.978867	0.911059	0.917769	0.929112	0.983734	0.958705	0.983584	0.991395	0.894531
	2	0.926336	0.873576	0.929999	0.889222	1.03988	0.864516	0.953457	0.918143	0.800777	0.817187	0.973671	0.935274	0.84162	0.993552	0.979002	1.12619	0.98703	1.04995	0.858136	0.961883	0.946628	0.895283	0.879946	0.884079	0.894928	0.943448	0.888045	0.952321	1.01056	0.873372
	3	0.880623	0.838952	0.932564	0.857119	0.977907	0.816452	0.99981	0.90096	0.868877	0.800144	1.03849	0.853783	0.921405	0.924344	0.820531	1.09982	0.95315	1.06875	0.891607	0.893124	0.878412	0.922748	0.919175	0.850208	0.926118	0.910915	0.889714	1.00293	1.06187	0.925944
	4	0.85733	0.869932	0.918136	0.914338	0.944362	0.78	0.980243	0.933298	0.859618	0.754395	1.00928	0.948079	0.89223	0.922482	0.923546	1.02858	1.01429	1.11686	0.82312	0.869208	0.851436	0.938658	0.916469	0.904184	0.911311	0.884007	0.863435	0.911752	0.972935	0.852376
	5	0.845829	0.849886	0.965908	0.911178	0.936549	0.798387	0.879369	0.909596	0.905018	0.702009	1.02783	0.911991	0.740101	0.928643	0.837222	1.00663	0.954473	1.19367	0.754119	0.869581	0.840852	0.902565	0.907	0.855823	0.873819	0.866829	0.865521	0.811271	0.976768	0.859212
	6	0.836221	0.856492	0.874746	0.93147	0.946787	0.822258	1.04084	0.84351	0.68399	0.745605	1.00602	0.856345	0.878833	0.873764	0.853195	1.04777	0.879037	1.17841	0.761071	0.83707	0.817554	0.915308	0.858641	0.863793	0.885948	0.810733	0.864603	0.963614	0.951189	0.772135
	7	0.768089	0.861503	0.848135	0.921158	0.937761	0.775806	0.924582	0.861397	0.860215	0.759957	1.03949	0.856112	0.89997	0.904141	0.86809	1.01878	0.872949	1.27769	0.702626	0.84417	0.822394	0.883806	0.921542	0.857091	0.876024	0.811493	0.8611	0.912484	0.916693	0.845378
	8	0.787451	0.699317	0.809341	0.897039	0.878486	0.85871	0.905015	0.913208	0.794205	0.843201	0.989343	0.820023	0.884489	0.858719	0.754487	1.00732	0.902859	1.26621	0.755149	0.823244	0.82575	0.878265	0.836659	1.11248	0.790643	0.801763	0.883541	0.92179	0.881649	0.845703
	9	0.898384	0.697267	0.818852	0.825017	0.990974	0.687742	0.951938	0.887743	0.826165	0.810011	1.09353	0.81979	0.813635	0.889239	0.78392	0.973216	0.856803	1.21663	0.705716	0.839686	0.808003	0.869479	0.859317	1.09183	0.850347	0.78124	0.868274	0.986512	0.906915	0.888021
	10	0.820643	0.716629	0.834028	0.801397	0.850195	0.714516	0.912614	0.962199	0.833931	0.750807	1.02244	0.778114	0.778208	0.87534	0.831299	1.03534	0.929857	1.25522	0.656282	0.813901	0.794321	0.847554	0.87352	1.18765	0.825772	0.780024	0.865688	0.859159	0.895338	0.873372
Fig. 4c
	Relative phosphorylation level of ERK1/2 (w/ HgCl2)
	EtOH		HgCl2
	Control	50 mmHg	Control	50mmHg
	1	1.45394	1.81264	0.981697
	1	0.867543	0.772344	0.123007
	1	1.14144	0.250993	0.0198572
	1	0.878279	1.77169	0.284418
	1	2.5923	1.89848	0.239988
	1	5.42582	3.13183	0.818028
	1	3.38846	1.02144	0.406463
	1	3.87978	0.627041	0.450121
	1	0.861091	0.106899	0.14378
	1	1.06758	0.359509	0.0498831
Fig. 4d
	Relative phosphorylation level of MEK1/2 (w/ HgCl2)
	EtOH		HgCl2
	Control	50 mmHg	Control	50mmHg
	1	1.54246	0.534786	0.848555
	1	0.531096	0.0829388	0.0299248
	1	1.06051	0.248593	0.102293
	1	0.623361	0.0666278	0.157855
	1	1.21841	0.425468	0.377296
	1	1.58724	0.448469	0.184623
	1	1.54686	0.720978	0.498477
	1	2.47141	0.610523	0.630745
	1	2.35385	0.372176	0.355272
	1	1.05122	0.292148	0.622973
Fig. 4f
	Normalized fluorescent intensity of PKCalpha
	Control	EtOH
	Normalized distance from junction to junction	Fluorescent intensity
	0	0.0202311	0.0262542	0.050566	0.0129911	0.0202967	0.0195766	0.0329789	0.0135427	0.0123719	0.0106495	0.0191118	0.0139512	0.00597701	0.0200688	0.0237255	0.00983925	0.000437973	0.0276574	0.0258259	0.0107331	0.019344	0.0208199	0.0116751	0.0131464	0.0111982	0.0227765	0.0378661	0.0224396	0.0121936	0.00710034	0.013691	0.0107948	0.0132079	0.00878849	0.0121146	0.0133692	0.0164513	0.00407483	0.0159955	0.00893932	0.00802729	0.00809714	0.00919589	0.000920278	0.00422299	0.0163397	0.0169342	0.00472907
	0.05	0.0545851	0.0292106	0.0661937	0.023284	0.0387682	0.0420189	0.0401329	0.0482081	0.0348528	0.0254696	0.0223404	0.0242066	0.0195975	0.0280507	0.0296467	0.0181935	0.0164079	0.0329972	0.0316157	0.0262496	0.00446804	0.0458891	0.0205279	0.0220489	0.0237909	0.0297913	0.0298519	0.0418953	0.038646	0.0116583	0.0271899	0.0404901	0.0385067	0.0410095	0.0128884	0.0104908	0.0432169	0.0287799	0.0186516	0.0100783	0.0261993	0.0412774	0.0144871	0.00952334	0.0249279	0.011801	0.0306369	0.00508649
	0.1	0.0299438	0.0270878	0.0503592	0.0248351	0.0394647	0.0293227	0.0380598	0.0390746	0.0338558	0.0297964	0.0450852	0.0414633	0.0328485	0.0493926	0.031159	0.0529351	0.0123101	0.026704	0.034445	0.0396528	0.026569	0.0701898	0.0457229	0.0519155	0.0471182	0.0119211	0.0243869	0.0134306	0.0474818	0.0293817	0.029187	0.0403132	0.0407712	0.0247981	0.0242463	0.010796	0.0465493	0.0440859	0.033192	0.0186838	0.0431492	0.0469388	0.0402242	0.0262196	0.0550665	0.0505725	0.0219017	0.0120335
	0.15	0.0487031	0.0292124	0.0574871	0.0260748	0.0294489	0.0423703	0.0380889	0.052269	0.0491522	0.0537078	0.0232973	0.0447548	0.0341459	0.0461897	0.0477171	0.05063	0.0316457	0.0201467	0.0321766	0.0358762	0.0190673	0.0320798	0.0424809	0.0506577	0.0618907	0.018059	0.0659436	0.0443034	0.0341692	0.0205992	0.0321999	0.0378129	0.0250239	0.029935	0.0410243	0.038393	0.0565948	0.0493334	0.0194049	0.0376466	0.0434957	0.0300581	0.0759638	0.0226403	0.0207489	0.0629693	0.0353522	0.0261133
	0.2	0.047974	0.0482793	0.0350837	0.0459385	0.0135275	0.0702411	0.0451297	0.0526194	0.038802	0.0563891	0.0361938	0.0533745	0.0554684	0.0424995	0.0344905	0.0579082	0.0398673	0.0453288	0.0367288	0.02715	0.0327578	0.0581152	0.0530568	0.0728418	0.046776	0.0547548	0.0547701	0.0250209	0.0710702	0.0303883	0.0370321	0.0438462	0.0540949	0.0415372	0.0424356	0.0486525	0.0711693	0.0716985	0.0351742	0.0501412	0.0499578	0.0443279	0.0443547	0.0193826	0.045274	0.0642223	0.0319113	0.0512667
	0.25	0.049733	0.0620557	0.0489322	0.0452859	0.0364114	0.054354	0.0533594	0.0582772	0.0522001	0.0648097	0.0803694	0.0663365	0.0487278	0.0588758	0.0504589	0.0580484	0.0418061	0.0783901	0.0428821	0.0359473	0.0638926	0.0472356	0.0605154	0.0651511	0.0693544	0.0565503	0.0530887	0.0342031	0.0377411	0.0272271	0.0583385	0.0552155	0.0791141	0.0416773	0.0581652	0.0293449	0.0806021	0.0400104	0.05751	0.0416107	0.0465848	0.0419441	0.0522127	0.0470122	0.0677988	0.0412242	0.0267132	0.0554452
	0.3	0.0443949	0.0519853	0.0412573	0.0243326	0.0515055	0.0471782	0.0623955	0.0572932	0.0447641	0.0651452	0.0498087	0.0505557	0.0739059	0.054753	0.0327958	0.043343	0.0315896	0.0871441	0.0313926	0.0192088	0.037919	0.0571611	0.0629163	0.0698661	0.0443115	0.0696226	0.0582712	0.0369662	0.0717629	0.0519599	0.0348428	0.0579543	0.0489368	0.0414122	0.0629345	0.0161458	0.0818044	0.0694509	0.0468416	0.0520362	0.0495314	0.0410431	0.0691119	0.0664741	0.0625295	0.0384991	0.0610644	0.0444246
	0.35	0.0499051	0.0569965	0.0488387	0.044991	0.0470477	0.0522974	0.0651882	0.0386298	0.0518921	0.0674053	0.05786	0.0665137	0.0560329	0.0649508	0.0472198	0.0613183	0.0805488	0.0949755	0.0189201	0.0493866	0.056081	0.0473721	0.0587567	0.0770627	0.0576659	0.0632122	0.079552	0.0779754	0.0813839	0.0597311	0.0640803	0.0633062	0.0634147	0.0668851	0.0471871	0.0280481	0.0587249	0.0716852	0.0581866	0.0691559	0.0553568	0.0634865	0.06602	0.0434719	0.0563298	0.0586972	0.0692343	0.0545513
	0.4	0.0546441	0.0459607	0.0367782	0.0525193	0.0349434	0.0540172	0.055948	0.0824375	0.0587424	0.0723054	0.0558141	0.0634873	0.0561118	0.0470652	0.0624914	0.0614459	0.0643061	0.0966967	0.0524482	0.060476	0.0440553	0.0604414	0.0736055	0.0419588	0.0566498	0.0568022	0.0605857	0.0642552	0.0436517	0.0629742	0.0653921	0.0531843	0.0682693	0.0646065	0.0588582	0.0313204	0.0711635	0.0556171	0.06774	0.0655496	0.0594974	0.0651588	0.0549001	0.060128	0.0631597	0.032806	0.0385212	0.0766812
	0.45	0.0408347	0.0621952	0.0602365	0.0850055	0.0361291	0.0510535	0.0684763	0.0348243	0.0591734	0.100668	0.0603062	0.0836728	0.0561814	0.0562002	0.0661364	0.0937749	0.0860697	0.0973658	0.0691036	0.0533807	0.0734887	0.0512859	0.0501615	0.0486843	0.0514173	0.0935641	0.0675267	0.0675201	0.0481816	0.100956	0.0689214	0.0721619	0.0493422	0.0542988	0.0596639	0.0627782	0.0481633	0.0711254	0.0609175	0.0638883	0.0736411	0.0551879	0.0620211	0.0501137	0.0547873	0.0814967	0.0549728	0.0746905
	0.5	0.0434848	0.0531	0.0732417	0.0799974	0.0604629	0.0777413	0.0867444	0.0521978	0.0624608	0.0656463	0.0663502	0.0471347	0.046125	0.0858676	0.0599749	0.109971	0.0740452	0.106019	0.0486543	0.0834329	0.0882355	0.0511792	0.062318	0.0580578	0.0631372	0.0810658	0.0799584	0.0686378	0.0557653	0.114761	0.0617058	0.0473518	0.0478851	0.067217	0.0902685	0.0550941	0.0707073	0.0479035	0.0658858	0.0637238	0.0561987	0.0503262	0.0978913	0.0638765	0.0519036	0.062597	0.0673141	0.0623193
	0.55	0.0535457	0.0719436	0.0314862	0.0692136	0.0617417	0.0546356	0.059377	0.0568035	0.0594525	0.08395	0.0644837	0.0833045	0.0920871	0.0699435	0.0610949	0.0467709	0.0642512	0.0483392	0.066107	0.0579917	0.0883429	0.0380922	0.0883635	0.102412	0.0505009	0.103108	0.0756383	0.0506399	0.065479	0.0878865	0.0474614	0.0707922	0.033511	0.0723266	0.0493856	0.0760922	0.0578145	0.064015	0.0622895	0.115199	0.0609961	0.0866505	0.0989144	0.0551504	0.0669003	0.0897423	0.07297	0.0558476
	0.6	0.0615319	0.0643854	0.0707431	0.08531	0.0505755	0.0490172	0.0383007	0.058481	0.0466862	0.0632712	0.0560632	0.0456956	0.053211	0.0641511	0.071296	0.0501068	0.0723149	0.0387715	0.0960313	0.0752672	0.0659014	0.075396	0.0399103	0.0905658	0.0540511	0.063635	0.0531852	0.0626036	0.0644688	0.0790257	0.0561666	0.0710238	0.0824411	0.0633559	0.111109	0.0860561	0.0390495	0.0687716	0.0556352	0.0704872	0.0527507	0.0495062	0.0515182	0.0658696	0.0813289	0.0486804	0.0715254	0.0555853
	0.65	0.0569986	0.0582187	0.0400315	0.0714718	0.0748882	0.056818	0.0613346	0.0548944	0.0500441	0.0618063	0.0567862	0.0718674	0.0529965	0.0585449	0.0777937	0.0538413	0.0963818	0.0359365	0.0786323	0.0699181	0.0856208	0.0446912	0.0485055	0.0558511	0.059347	0.0975899	0.0779697	0.0817542	0.0819317	0.0853276	0.0500165	0.0859365	0.0786242	0.0504801	0.0801249	0.0974627	0.060049	0.0479832	0.0651895	0.0863487	0.0488581	0.0628751	0.0870559	0.0660873	0.0374823	0.0553655	0.0887487	0.0524106
	0.7	0.0718342	0.0587796	0.0329403	0.0747724	0.0761549	0.0491677	0.0512031	0.060416	0.0482938	0.0560409	0.0498455	0.0534915	0.0709912	0.0598818	0.0478348	0.0312625	0.0729114	0.0296346	0.0773674	0.0512838	0.105234	0.0563201	0.0561866	0.0680168	0.068146	0.0561965	0.036035	0.0476234	0.0542721	0.0641707	0.0644886	0.0601206	0.0521665	0.0559902	0.0593432	0.0999779	0.0396545	0.077074	0.0631998	0.057123	0.0802589	0.0436593	0.0509815	0.0975388	0.0417457	0.0622418	0.0600648	0.0960673
	0.75	0.0727432	0.0623763	0.0605567	0.0672109	0.0616778	0.0432328	0.0344836	0.041541	0.0548135	0.0330864	0.0736769	0.0647832	0.0761656	0.0602161	0.0439033	0.0263028	0.0525512	0.0298918	0.0693224	0.0594602	0.0638446	0.0602999	0.0650578	0.0248581	0.0589384	0.0400033	0.0281855	0.0728823	0.0310948	0.0483205	0.102105	0.0511284	0.0641616	0.0588559	0.0419862	0.06652	0.0172091	0.0362375	0.0941207	0.0538052	0.0637617	0.047079	0.0290656	0.0518194	0.0493251	0.0754671	0.0483329	0.085277
	0.8	0.064212	0.0474098	0.0396123	0.0591241	0.0506585	0.0529021	0.0337173	0.0411287	0.0496573	0.0218129	0.0527914	0.035742	0.0540777	0.057968	0.0534012	0.0242211	0.0428597	0.0330764	0.0777352	0.062895	0.04658	0.0407298	0.0360665	0.0285694	0.0640082	0.0238463	0.014547	0.0429385	0.040347	0.0408867	0.0623931	0.0258268	0.0511195	0.0648243	0.0421135	0.0884951	0.0365038	0.0388015	0.0770719	0.0490359	0.0485926	0.0681244	0.0269574	0.0598535	0.052538	0.0502972	0.0686433	0.0529167
	0.85	0.0369658	0.0483486	0.0646078	0.0334708	0.0566578	0.0495301	0.0386097	0.0580424	0.0594082	0.0338152	0.0241981	0.0408673	0.038112	0.0308021	0.0599125	0.0549767	0.0383627	0.0258198	0.0604962	0.0544396	0.0172218	0.0472527	0.0304218	0.0253114	0.0420507	0.0231129	0.0340356	0.0537781	0.038816	0.0174597	0.0437485	0.0291665	0.0357416	0.0500766	0.0543925	0.0764442	0.0218771	0.0399591	0.0380584	0.0306244	0.0344758	0.0369804	0.0232562	0.0401078	0.0489579	0.0292053	0.0645438	0.0481352
	0.9	0.0495726	0.0486399	0.0347842	0.0280717	0.065424	0.0397054	0.0350888	0.0517881	0.0444472	0.0117457	0.0293932	0.0407136	0.0189407	0.019866	0.0398026	0.0496868	0.0215871	0.0108865	0.027852	0.0512838	0.0112783	0.0274928	0.0393375	0.0114368	0.0228546	0.0280086	0.0402382	0.0331748	0.034494	0.0193203	0.0333606	0.0435723	0.0238683	0.0474165	0.0159939	0.0217713	0.0490834	0.0515804	0.0393976	0.0242871	0.0414453	0.0705437	0.0276612	0.0644561	0.0452631	0.0306814	0.0412175	0.0346276
	0.95	0.0349663	0.0336254	0.0279853	0.0322508	0.0666308	0.0340071	0.0301206	0.0332469	0.0649692	0.0138297	0.0563971	0.00497714	0.0314661	0.0202337	0.0328777	0.0273618	0.0397994	0.022066	0.021281	0.0502109	0.0296263	0.0378789	0.0377088	0.00819441	0.0413574	0.00614714	0.0172148	0.0220708	0.0260387	0.0305399	0.0263465	0.0194884	0.0305674	0.0425291	0.0294036	0.033304	0.02018	0.0145765	0.0252433	0.0246767	0.02725	0.0313454	0.00725556	0.0654497	0.0482113	0.0280715	0.0261123	0.0248059
	1	0.013196	0.0139349	0.0282784	0.0138487	0.0275848	0.030813	0.0312627	0.0142842	0.0239604	0.00865007	0.0198277	0.00310673	0.0268302	0.00447901	0.0262673	0.0180614	0.0199463	0.0121524	0.000982234	0.0257557	0.020472	0.0300771	0.0167049	0.0133931	0.00543557	0.00023208	0.0111495	0.0358868	0.0210105	0.0103256	0.0213321	0.0205132	0.019232	0.0119797	0.00636127	0.00944345	0.0134321	0.00723603	0.000294396	0.00695869	0.0299712	0.01539	0.0109514	0.0239047	0.0214985	0.00902253	0.00328504	0.0269855
	Control	HgCl2
	Normalized distance from junction to junction	Fluorescent intensity
	0	0.0315926	0.0113398	0.00717647	0.0257289	0.020142	0.0127053	0.0225469	0.00687658	0.00838644	0.0114969	0.0313927	0.030943	0.0162371	0.00301967	0.0270555	0.0178432	0.0179784	0.0171572	0.0206652	0.015512	0.0370697	0.00658355	0.0283443	0.0374425	0.029899	0.0186665	0.0135956	0.0316359	0.0154248	0.00201277	0.0292006	0.0513768	0.0158746	0.0116888	0.0140652	0.0276328	0.0380328	0.0138577	0.0230716	0.00408528	0.0115072	0.0199403	0.00852845	0.0165669	0.00385519	0.0296384	0.00571315	0.0105067
	0.05	0.0288472	0.0219498	0.0132693	0.0500119	0.0345444	0.0133853	0.0560237	0.0172992	0.0349432	0.0350321	0.0926052	0.0469614	0.0443016	0.00974634	0.0340253	0.0285362	0.012448	0.0174607	0.0193866	0.0447461	0.0400159	0.0320578	0.0608991	0.03703	0.0340156	0.0365325	0.0330904	0.0170838	0.0150292	0.0160821	0.0478071	0.0388469	0.0350346	0.0340962	0.065499	0.0271614	0.0872079	0.0105014	0.0226006	0.0554507	0.0158992	0.00913984	0.0059205	0.0233941	0.0146931	0.0386726	0.0569578	0.0117477
	0.1	0.0538765	0.0568015	0.00499656	0.0927136	0.0489511	0.0760413	0.056254	0.0265619	0.0512196	0.0313949	0.0683881	0.0413674	0.0676099	0.0201479	0.0333572	0.0365455	0.0269426	0.0447388	0.00892854	0.057549	0.0556499	0.0295974	0.0547024	0.0701439	0.0339812	0.04395	0.0505278	0.0444961	0.0263116	0.0217952	0.043114	0.0549911	0.0599165	0.0727437	0.0768803	0.043534	0.0682409	0.0267479	0.0346194	0.0359562	0.0169864	0.018443	0.0256956	0.0368856	0.0251514	0.0470377	0.0652831	0.0231699
	0.15	0.032747	0.0505318	0.0154391	0.0555373	0.0394697	0.0392484	0.0184144	0.0436513	0.0533058	0.0342517	0.0777925	0.0669739	0.0376525	0.0278735	0.0537347	0.0478899	0.0453143	0.0375375	0.0207322	0.0661101	0.0510387	0.0540615	0.0559441	0.0382131	0.036391	0.0495657	0.0534259	0.0441302	0.0174163	0.0208821	0.0574294	0.0447239	0.0667052	0.0399883	0.0443397	0.0421247	0.0792714	0.0364342	0.0633167	0.0324022	0.0195319	0.0422181	0.0352861	0.045351	0.045049	0.0308532	0.0655578	0.063027
	0.2	0.00590429	0.0498927	0.0363178	0.0946916	0.0248215	0.0778116	0.0311327	0.0764586	0.0460785	0.040378	0.065447	0.0579646	0.0472286	0.0706003	0.0596653	0.0430999	0.0305384	0.0356068	0.0332351	0.0498812	0.0595888	0.0516949	0.0380297	0.0584748	0.0455423	0.0385243	0.0556123	0.0427733	0.0673595	0.0229889	0.0576691	0.0632657	0.0537514	0.0453227	0.0502462	0.0559358	0.0725095	0.0453133	0.0562003	0.0383789	0.031631	0.0259588	0.0736804	0.103212	0.0492093	0.0349849	0.076801	0.0462607
	0.25	0.0201054	0.0692967	0.031144	0.0853764	0.0587676	0.0828976	0.0616261	0.0318169	0.0561961	0.0593808	0.0830327	0.0415415	0.0384315	0.0908685	0.0719201	0.0313103	0.0481851	0.0730157	0.0569429	0.0423362	0.0602332	0.0423292	0.0340388	0.0401639	0.0502362	0.079333	0.0942867	0.0555149	0.0736644	0.0588149	0.0557181	0.0493972	0.0544548	0.0599642	0.0544496	0.0412498	0.069753	0.0319275	0.0600778	0.0311878	0.0489942	0.0360248	0.0650744	0.0635499	0.032504	0.070098	0.0462082	0.0687829
	0.3	0.0576023	0.0655251	0.0515885	0.117942	0.0375086	0.0497731	0.0364562	0.0657605	0.0383498	0.052906	0.0882418	0.0554502	0.055295	0.0836097	0.0433835	0.0502849	0.0593567	0.0772131	0.0876732	0.054546	0.0425958	0.0732077	0.0515206	0.0599023	0.0540251	0.0610782	0.0670537	0.0296332	0.0682156	0.0432691	0.0791486	0.0508658	0.0869606	0.0500694	0.0756575	0.0627569	0.06686	0.0331004	0.0331217	0.0396748	0.0783245	0.0270963	0.0629933	0.0521965	0.0564381	0.0381487	0.0720498	0.0592829
	0.35	0.0634621	0.0472265	0.0547255	0.0893498	0.0740359	0.0362165	0.0581466	0.0428013	0.0684688	0.0713764	0.0523534	0.0699055	0.076891	0.0737723	0.0548039	0.0496647	0.069697	0.0466538	0.0695326	0.0622708	0.0516937	0.0539903	0.0669256	0.0380406	0.0703679	0.0711771	0.0802976	0.058745	0.0555945	0.0524968	0.0687519	0.0604383	0.0834219	0.0721013	0.0791332	0.073189	0.069839	0.0289956	0.0821685	0.0672359	0.0433545	0.0417492	0.0787595	0.0398189	0.043962	0.0707683	0.0655039	0.0790903
	0.4	0.0603063	0.0719904	0.0567104	0.0632616	0.0565652	0.0350163	0.0863346	0.0562165	0.0590093	0.0706957	0.121875	0.0646462	0.077865	0.0884697	0.0602487	0.0330666	0.0631144	0.0486354	0.0808485	0.064475	0.039598	0.0724846	0.0600699	0.0594581	0.0747151	0.0656168	0.0968028	0.0706285	0.0660111	0.041926	0.0600138	0.0364688	0.108579	0.0541961	0.0622459	0.0766998	0.0622947	0.0252351	0.0779967	0.067749	0.060227	0.0265008	0.0770849	0.0711025	0.0701179	0.049028	0.0443104	0.0422726
	0.45	0.0833044	0.0551023	0.0680543	0.0616327	0.0659119	0.0742122	0.0645748	0.0569805	0.0521961	0.0631286	0.0599191	0.0672637	0.0411076	0.0973111	0.0304455	0.0538856	0.0571631	0.0575561	0.119288	0.0573175	0.0569427	0.0611001	0.0397954	0.050266	0.0739563	0.061199	0.0577536	0.0821945	0.0630724	0.0433754	0.0244051	0.0401877	0.0729633	0.0645771	0.0754763	0.0568325	0.0590858	0.0409894	0.0725725	0.0642003	0.0725868	0.0658495	0.0873452	0.0725103	0.068635	0.0430814	0.0549988	0.0705479
	0.5	0.0438906	0.0646869	0.06801	0.0602293	0.0686217	0.0571636	0.0372069	0.065946	0.0554343	0.0599257	0.0432481	0.0676172	0.0613872	0.0914447	0.049224	0.0551411	0.0578947	0.0532827	0.0743703	0.0651483	0.0418329	0.0642963	0.0286394	0.0544797	0.0743745	0.0872869	0.0608666	0.0685439	0.0577047	0.0846911	0.0553742	0.0576806	0.0674194	0.0720081	0.0638135	0.0833454	0.0466593	0.0863626	0.0441825	0.0567171	0.0782528	0.0688151	0.0700371	0.0582898	0.0587773	0.051893	0.0580987	0.0363078
	0.55	0.0547134	0.058137	0.0540381	0.0425488	0.0394356	0.0946468	0.0771848	0.0743033	0.0588076	0.0812025	0.013708	0.0504852	0.0705623	0.0921045	0.0605457	0.0730967	0.0518884	0.0740895	0.104925	0.0489095	0.0578119	0.049815	0.0377069	0.0565153	0.0696736	0.065591	0.0361887	0.0715334	0.0722016	0.0740123	0.0579365	0.0383961	0.0512587	0.0693504	0.0588733	0.0937654	0.0596521	0.0644521	0.0588535	0.0613528	0.074159	0.0549996	0.0832219	0.0720263	0.0739876	0.0619011	0.0668124	0.0725174
	0.6	0.0599549	0.0534067	0.0623513	0.0449065	0.0755955	0.0471349	0.0543526	0.0754606	0.0676419	0.0599041	0.0257049	0.0419121	0.0502921	0.0640523	0.0569037	0.0820404	0.0530809	0.0804037	0.0723021	0.0676597	0.0431723	0.0686895	0.0649025	0.0512379	0.0718098	0.061216	0.0536744	0.079043	0.0570662	0.0666309	0.0732716	0.0505093	0.0531968	0.0432625	0.0505933	0.0389341	0.042741	0.071692	0.054471	0.071771	0.0489282	0.0760524	0.0424013	0.105577	0.080131	0.0668556	0.0511017	0.063587
	0.65	0.0621764	0.0644758	0.0816401	0.0199042	0.0520274	0.0723281	0.0514282	0.0580224	0.0619119	0.0627855	0.0240802	0.0434079	0.0619119	0.0552734	0.0638821	0.0727014	0.0814264	0.0560284	0.0317819	0.0498785	0.0604049	0.0530874	0.0527338	0.0531901	0.0703335	0.0308526	0.0557294	0.0666673	0.0495029	0.0675279	0.0323899	0.0400715	0.032269	0.0627578	0.0364211	0.06358	0.0287928	0.0719855	0.04443	0.0652829	0.0500404	0.0777984	0.0260714	0.0765402	0.0608049	0.0392679	0.0556797	0.0331605
	0.7	0.0726019	0.0464681	0.0860872	0.0123914	0.0372865	0.035185	0.0586265	0.0504151	0.0686577	0.0450931	0.0362267	0.054998	0.042869	0.0477041	0.0665375	0.0740137	0.0441376	0.0597954	0.0523882	0.0503977	0.0376044	0.0517993	0.0389452	0.0519926	0.0525368	0.0403267	0.0355949	0.0541789	0.044686	0.0832131	0.0413603	0.030724	0.0240999	0.0505191	0.0369818	0.0422516	0.0224167	0.0618127	0.0651577	0.0440028	0.0394201	0.0705699	0.0415252	0.0543971	0.048323	0.0621322	0.057545	0.0798118
	0.75	0.0644186	0.0474697	0.0597398	0.0195449	0.079912	0.0449338	0.0481507	0.0513537	0.0540747	0.0583624	0.0295367	0.0516482	0.042964	0.0344839	0.0470276	0.0568962	0.0541534	0.0523	0.0149969	0.0329762	0.056753	0.0536037	0.0422075	0.0383684	0.0515887	0.0552341	0.0472421	0.045538	0.0684025	0.103608	0.046602	0.0363309	0.0440679	0.0654121	0.021217	0.0482277	0.0261351	0.0774857	0.0519795	0.0544418	0.064109	0.055629	0.0648681	0.0397049	0.0549423	0.0509323	0.0580642	0.0659471
	0.8	0.0588841	0.033577	0.059341	0.0138834	0.0492503	0.0563277	0.053383	0.0437751	0.0580481	0.046648	0.0184833	0.0351434	0.056369	0.0121085	0.0433449	0.0889403	0.072411	0.058081	0.0152769	0.0569657	0.0608865	0.0741282	0.0614692	0.0719164	0.0327492	0.0459665	0.0289147	0.0319534	0.046219	0.0440127	0.0278544	0.0641992	0.0130956	0.0319232	0.0211134	0.0356974	0.0227563	0.0584688	0.0226855	0.0618131	0.0522364	0.0623718	0.0906087	0.00454576	0.0677261	0.0545983	0.0230813	0.0685441
	0.85	0.0450258	0.0385922	0.0566218	0.0129739	0.0451559	0.0182361	0.0420037	0.0398356	0.0457515	0.0500858	0.0168482	0.0426506	0.0384476	0.0112401	0.0526419	0.0425516	0.035229	0.0361026	0.0338601	0.062432	0.0585691	0.0454648	0.0516103	0.0232864	0.0232314	0.0303579	0.0289804	0.0335342	0.0534711	0.0535117	0.0524855	0.0465321	0.0285529	0.0363491	0.0194619	0.0216663	0.0375406	0.0691824	0.0252169	0.0422033	0.0862274	0.0987604	0.0362745	0.00675369	0.0593698	0.059704	0.0191241	0.0450846
	0.9	0.0532306	0.0265835	0.0457261	0.0160172	0.053133	0.0556694	0.028942	0.0573739	0.0387733	0.0261409	0.00942403	0.0233784	0.05032	0.0122465	0.0359997	0.0166759	0.0477642	0.0352703	0.0354887	0.019533	0.0484212	0.0291311	0.0497071	0.0457059	0.0145653	0.0314828	0.0249397	0.0261274	0.0350219	0.0419545	0.0384338	0.0772314	0.0227557	0.0355078	0.0314305	0.027374	0.0306219	0.0696961	0.0549161	0.0563851	0.0491274	0.0435413	0.0149983	0.0190677	0.0254533	0.0190847	0.0162016	0.0136172
	0.95	0.0239715	0.0448834	0.0602487	0.0175275	0.0310422	0.0146648	0.0202608	0.0437534	0.0137505	0.0262556	0.0204993	0.0238405	0.0126251	0.0103472	0.0277719	0.031308	0.0296823	0.0276799	0.0282313	0.0189363	0.0183251	0.0200575	0.051145	0.0304083	0.0273085	0.0157129	0.0126928	0.0137041	0.0333384	0.0317697	0.0361453	0.0496615	0.0151604	0.0233741	0.0483653	0.0221086	0.00635672	0.0500559	0.0355005	0.0435555	0.0412951	0.056459	0.00818331	0.0299089	0.0411339	0.0547543	0.010075	0.0190579
	1	0.023384	0.0220631	0.0267741	0.00382703	0.00782221	0.0064025	0.0369508	0.0153378	0.0089948	0.0135553	0.0211931	0.0219014	0.00963204	0.00357583	0.0274813	0.0145081	0.041594	0.0113914	0.0191457	0.0124191	0.0217922	0.01282	0.0306633	0.0337637	0.00869877	0.0103294	0.01273	0.0323411	0.0142863	0.0254247	0.0148889	0.0181012	0.0104623	0.00478803	0.0137361	0.0159328	0.00323263	0.0257036	0.0168612	0.00615349	0.0171617	0.0220826	0.00144183	0.0086014	0.0197357	0.0265653	0.0308325	0.0276759
	50 mmHg	EtOH
	Normalized distance from junction to junction	Fluorescent intensity
	0	0.0511652	0.0666974	0.0394603	0.0734547	0.0266361	0.0560235	0.0312234	0.0377054	0.0301482	0.0451747	0.043292	0.041767	0.0733725	0.0259822	0.0629165	0.0596908	0.0301029	0.0348996	0.0227068	0.0711545	0.0255639	0.0341549	0.0721206	0.0114649	0.0733122	0.0692438	0.109135	0.0404001	0.0403518	0.0623783	0.0827193	0.0531161	0.0806668	0.0866939	0.0889371	0.039448	0.102203	0.048911	0.099227	0.150441	0.0101546	0.0112362	0.0614227	0.0381032	0.0731776	0.0867967	0.0459581	0.0463995
	0.05	0.0298443	0.0445544	0.0339523	0.0448671	0.0248726	0.0883211	0.0450267	0.0470064	0.0565269	0.0635355	0.0554144	0.0367918	0.0368236	0.0162467	0.0945234	0.0348365	0.0336334	0.0280873	0.0413896	0.0468811	0.061038	0.0264507	0.0904622	0.000920302	0.0568698	0.0270431	0.045376	0.00980703	0.0443185	0.141674	0.0493933	0.0291587	0.050388	0.050733	0.0423332	0.0312658	0.0477299	0.0255513	0.0381423	0.0723856	0.0403777	0.0398075	0.0781469	0.0450984	0.0708637	0.0674986	0.0690447	0.0242537
	0.1	0.0561821	0.0308307	0.0664096	0.0438725	0.0538292	0.0590827	0.0211621	0.0255673	0.057003	0.0581951	0.0516192	0.0670561	0.0513898	0.0173842	0.0447356	0.0310205	0.0428376	0.0526699	0.0480413	0.0449824	0.0829465	0.0490339	0.083505	0.0447719	0.0443371	0.0307712	0.0423949	0.0120954	0.0361696	0.0644109	0.0564375	0.0212453	0.041026	0.0410339	0.0530139	0.0424511	0.0275442	0.0470275	0.0261228	0.0619978	0.0246533	0.0566023	0.0390379	0.042213	0.0594664	0.0650928	0.0531004	0.052006
	0.15	0.0568965	0.0478934	0.0329649	0.0550737	0.0477478	0.0563632	0.0299505	0.0331441	0.0464679	0.0631877	0.0220513	0.0402784	0.0437936	0.037519	0.036824	0.0444362	0.0512712	0.0432928	0.0480445	0.0568611	0.081654	0.059051	0.0357595	0.0659965	0.0617378	0.0313407	0.0336866	0.0584236	0.0318849	0.0566972	0.0398411	0.021201	0.0409378	0.0345725	0.0534056	0.0474148	0.0576082	0.0385561	0.0404199	0.0236404	0.00772165	0.059315	0.0465716	0.0566205	0.0584242	0.0467575	0.0468318	0.0523099
	0.2	0.0387862	0.0536256	0.0439949	0.047621	0.0555152	0.0581863	0.023756	0.0404466	0.0529574	0.0403077	0.0360478	0.0312851	0.0437527	0.0399428	0.0461223	0.0411824	0.0570013	0.0549674	0.038643	0.0537927	0.043069	0.0539767	0.0510728	0.0446093	0.0681759	0.0363419	0.0367593	0.0489523	0.035093	0.0218763	0.0467855	0.0322378	0.0308105	0.0449718	0.04348	0.0359903	0.0478087	0.0512882	0.0393706	0.0340458	0.0257124	0.0754536	0.0466744	0.0468117	0.0550159	0.0416087	0.0379467	0.0449603
	0.25	0.0581721	0.0297511	0.0627366	0.0446748	0.0258348	0.0503823	0.0376565	0.0442941	0.0581839	0.0549048	0.0621564	0.0436464	0.0333089	0.0642686	0.0545207	0.0322067	0.041722	0.0571476	0.0554106	0.0302558	0.0394678	0.063937	0.0335638	0.0520181	0.0483165	0.0535637	0.0347061	0.0550871	0.0346649	0.0552112	0.02494	0.0468878	0.0579717	0.0471419	0.04258	0.0491939	0.0420829	0.0482634	0.0527143	0.0356499	0.0485833	0.0590132	0.0479021	0.045109	0.0647613	0.0349356	0.0435092	0.0459644
	0.3	0.0347416	0.0431588	0.0474662	0.0442601	0.0451035	0.0447179	0.0588515	0.0699651	0.0483824	0.0432194	0.0534185	0.0674738	0.0292194	0.053863	0.0579073	0.0405231	0.0595255	0.0471582	0.0438164	0.0420562	0.0496253	0.0418373	0.0274822	0.0775078	0.049482	0.038918	0.0306074	0.0427585	0.0369735	0.0400355	0.0503001	0.0389569	0.0716119	0.0376822	0.038876	0.048029	0.0525673	0.0513268	0.0435429	0.0419643	0.0302153	0.0708499	0.0354192	0.0483754	0.0423674	0.0623336	0.0506434	0.050328
	0.35	0.0318011	0.0579031	0.0602997	0.0427774	0.032305	0.0382237	0.0418998	0.042432	0.0619853	0.0504203	0.0313325	0.0320951	0.0684947	0.0428376	0.0245698	0.0634531	0.0494149	0.047762	0.0579264	0.0493128	0.0282971	0.0407706	0.0304753	0.0639806	0.0523452	0.0736221	0.0323889	0.0476812	0.0584805	0.037296	0.0296507	0.0461299	0.0379244	0.0571261	0.0587377	0.0551809	0.0471376	0.0671483	0.0532424	0.0323913	0.0656945	0.0734588	0.0343547	0.0561755	0.0566227	0.0542583	0.034661	0.06779
	0.4	0.0511353	0.0388288	0.0345653	0.0455557	0.0320383	0.0664053	0.0658276	0.0351479	0.060633	0.0369458	0.0718888	0.061426	0.0468228	0.0375885	0.034943	0.0503545	0.0598799	0.0509578	0.0723037	0.0428109	0.0537028	0.040716	0.0536292	0.064692	0.0376943	0.042991	0.0249287	0.0497928	0.0422106	0.0174207	0.0363379	0.0505742	0.0455093	0.0479004	0.0617934	0.0587129	0.0521467	0.0436582	0.052923	0.0218815	0.0682875	0.0882753	0.0330638	0.057406	0.03581	0.0318212	0.0471161	0.0455135
	0.45	0.0421441	0.0253953	0.0284457	0.0488998	0.0247635	0.0358946	0.0689886	0.0527146	0.0554742	0.0378732	0.0463513	0.0367218	0.0478857	0.0449441	0.025793	0.0810851	0.0611026	0.0534367	0.05639	0.0549287	0.0695247	0.0465205	0.0309866	0.0417251	0.0533627	0.0613056	0.0471769	0.053459	0.0560889	0.0323841	0.0501911	0.0630049	0.0551027	0.0453954	0.0614388	0.0678741	0.0494913	0.0445244	0.0432383	0.0544194	0.0374256	0.0652536	0.038342	0.0359048	0.0671582	0.0285253	0.069849	0.0488259
	0.5	0.0695405	0.022667	0.0291575	0.0468656	0.0347168	0.0321559	0.0906621	0.0472925	0.0674652	0.0905077	0.0591812	0.0451621	0.0685843	0.0776205	0.0560072	0.0601271	0.0558807	0.0506414	0.0441525	0.0549509	0.0398037	0.0403918	0.0565477	0.0458205	0.0590294	0.0515586	0.0266639	0.059218	0.0615561	0.0276857	0.0421815	0.0405366	0.03098	0.039684	0.0495757	0.0498466	0.1013	0.0563526	0.0598129	0.0500855	0.057174	0.0727003	0.0622807	0.0413146	0.0494208	0.0536668	0.0547531	0.0626638
	0.55	0.0713646	0.0531129	0.0591998	0.0585014	0.0444027	0.0645388	0.0442311	0.0378655	0.0515426	0.0580058	0.0394328	0.0381174	0.059129	0.032849	0.0389087	0.062871	0.052734	0.064785	0.0519525	0.0697153	0.0424334	0.0424441	0.0450127	0.0463359	0.0610767	0.0468053	0.0380677	0.0477966	0.043997	0.0311663	0.0415445	0.0378772	0.0614422	0.0434003	0.0435714	0.0677523	0.0412887	0.0592226	0.045149	0.052854	0.0670645	0.0908473	0.0678683	0.0415922	0.0534378	0.0355168	0.0539141	0.055026
	0.6	0.0620491	0.0560856	0.0249801	0.0738245	0.0490404	0.0426389	0.0629192	0.0424989	0.0430257	0.0517941	0.0582253	0.0745861	0.0348361	0.0547717	0.0521803	0.0569697	0.0638165	0.0534851	0.0362803	0.0644659	0.0320926	0.0557561	0.0429862	0.0489321	0.0386316	0.0610977	0.0615284	0.051139	0.0353399	0.023511	0.0506846	0.0520189	0.0519622	0.0516811	0.0484305	0.053051	0.0347825	0.0696394	0.0456563	0.0440608	0.0556063	0.0684419	0.056364	0.0393599	0.043968	0.0505032	0.046046	0.045122
	0.65	0.0406638	0.0503197	0.0493737	0.0376282	0.0662382	0.0434803	0.0570228	0.0606483	0.0484953	0.0545744	0.0423806	0.0404693	0.0393952	0.0611161	0.0539389	0.0405091	0.0486209	0.0528131	0.0743288	0.0534524	0.0403892	0.0578245	0.038559	0.05712	0.0552054	0.0450665	0.0580839	0.0389582	0.0433834	0.0564201	0.0486656	0.0479324	0.0229277	0.0521413	0.036393	0.0605523	0.0197387	0.0458283	0.0431503	0.0181515	0.0685477	0.0479622	0.045945	0.0492121	0.0625786	0.0400004	0.0441714	0.0419928
	0.7	0.0573919	0.0645123	0.0302163	0.0434542	0.0485248	0.0485274	0.0658112	0.0705792	0.0544031	0.0404004	0.0439174	0.0413453	0.0363896	0.0659853	0.0685171	0.0448196	0.0477184	0.044931	0.0589633	0.0443983	0.0630637	0.0557722	0.0351091	0.0473189	0.0359318	0.0586974	0.0345789	0.035046	0.0488862	0.0377969	0.0448835	0.0472631	0.0435959	0.0550408	0.0363913	0.0412804	0.0208	0.0431103	0.0406186	0.0661147	0.0385016	0.0312027	0.025877	0.0512842	0.0568082	0.0389903	0.0858661	0.0609134
	0.75	0.0664972	0.0542197	0.0920554	0.0341326	0.0440664	0.0309936	0.0287722	0.0433243	0.0296188	0.0303979	0.0512129	0.0551069	0.0465476	0.0729198	0.0385566	0.0335827	0.0380172	0.0480042	0.0383097	0.0293004	0.0458764	0.060108	0.0363905	0.0500107	0.047072	0.0432487	0.0700438	0.0649147	0.0484839	0.0343036	0.0303577	0.0589248	0.0411085	0.0598067	0.0365016	0.0414259	0.032105	0.0511655	0.0327764	0.0544464	0.0707126	0.023191	0.0229147	0.0501728	0.0300683	0.035478	0.03668	0.0403878
	0.8	0.049933	0.0552159	0.0391301	0.0524213	0.0353033	0.0356922	0.0462163	0.0607926	0.0296588	0.053931	0.0611174	0.0379574	0.0373339	0.0639384	0.0331235	0.0396739	0.0533457	0.0526536	0.0514034	0.0498343	0.0487277	0.0497217	0.0533739	0.0496649	0.035124	0.0532479	0.046152	0.0430113	0.0324281	0.0238708	0.0502622	0.035534	0.0338158	0.0483818	0.0369533	0.0350626	0.0399202	0.0468759	0.0353367	0.0378262	0.0605984	0.0253837	0.0389232	0.045608	0.0439742	0.0416729	0.0343178	0.078272
	0.85	0.0312181	0.0639963	0.0522681	0.0444392	0.0936178	0.0351255	0.0436173	0.0610262	0.0469132	0.0287459	0.039712	0.0376097	0.0369112	0.0440632	0.0302518	0.0461853	0.0406405	0.0522411	0.0391692	0.0512613	0.0378037	0.0533861	0.0219858	0.0567215	0.0354582	0.0600305	0.0466165	0.0488293	0.057413	0.0543544	0.0710586	0.0484176	0.0928015	0.0462243	0.0380327	0.0474334	0.0482335	0.0274376	0.0411359	0.0413451	0.041987	0.0141784	0.0495844	0.0456608	0.0219861	0.0441165	0.0384656	0.0246336
	0.9	0.0312215	0.0412041	0.0728929	0.0438429	0.0836488	0.0532593	0.0373194	0.0717996	0.034993	0.0259482	0.0415934	0.0436607	0.0264601	0.0711203	0.0570581	0.0282817	0.0432075	0.0512032	0.0556391	0.0431363	0.0227808	0.0463293	0.0469761	0.0504398	0.0414837	0.040856	0.0469732	0.048696	0.0450743	0.0457178	0.0609703	0.064678	0.0380402	0.0312726	0.0404343	0.0477744	0.0224273	0.0334559	0.0431998	0.0365176	0.0534713	0.0104874	0.0733827	0.0615202	0.03076	0.045068	0.0545485	0.0380931
	0.95	0.0324811	0.0706458	0.0590616	0.0331946	0.0748417	0.0397648	0.0331784	0.0412851	0.0335751	0.027975	0.0559977	0.0602683	0.038275	0.0528465	0.0407104	0.038643	0.0372434	0.0398125	0.0361029	0.0249222	0.0502622	0.032208	0.0510606	0.0183305	0.0413481	0.0391912	0.0451572	0.0646524	0.093107	0.0900818	0.044996	0.107009	0.0362631	0.0388054	0.0311571	0.0423382	0.0343784	0.037035	0.0648189	0.0384852	0.0818196	0.011036	0.0778523	0.0518193	0.0150464	0.0447619	0.0401807	0.0323968
	1	0.0367708	0.0293821	0.0413691	0.0406386	0.0569529	0.0202229	0.0659072	0.0344642	0.032547	0.0439555	0.0336569	0.0671754	0.101274	0.0221926	0.0478918	0.069548	0.0322838	0.0190504	0.0290261	0.0215264	0.0418775	0.0496097	0.0629412	0.0616189	0.00400592	0.0350593	0.0889747	0.0792814	0.0740949	0.0457076	0.047799	0.0572961	0.0351139	0.0403105	0.0579635	0.0379221	0.0787057	0.0636215	0.0594015	0.0312961	0.0456911	0.00530355	0.0180724	0.0506384	0.0082841	0.0505968	0.0123962	0.0421476
	50 mmHg	HgCl2
	Normalized distance from junction to junction	Fluorescent intensity
	0	0.0132141	0.0101119	0.00447309	0.00814793	0.016088	0.00737705	0.00650322	0.0135799	0.00917743	0.0247435	0.167919	0.114449	0.0209877	0.0196644	0.0670809	0.0866151	0.0594397	0.0180547	0.0209285	0.0110208	0.0912238	0.0238002	0.0294895	0.0123277	0.0138905	0.0142903	0.0450671	0.0205737	0.0654124	0.0667007	0.00675785	0.0241496	0.0156261	0.0177729	0.0155987	0.00741905	0.0130241	0.0110732	0.0237797	0.0594704	0.0125008	0.0905807	0.00626178	0.00978939	0.0435832	0.0389357	0.0466174	0.0329116
	0.05	0.0309405	0.0138196	0.00584057	0.044816	0.0365006	0.0017729	0.0452069	0.0359906	0.019348	0.0402905	0.0609885	0.0143814	0.0330182	0.0465123	0.0534518	0.0396518	0.0431673	0.0111857	0.0309588	0.0234376	0.0515819	0.0248282	0.0486197	0.0151049	0.02026	0.0250261	0.0535953	0.0458052	0.0414156	0.0480809	0.0151335	0.0541399	0.0712017	0.0194779	0.0615593	0.0268275	0.012383	0.0322507	0.0273756	0.0461179	0.0200278	0.0113186	0.00896736	0.0149542	0.0688208	0.0554004	0.126718	0.0492279
	0.1	0.0668874	0.0301394	0.0252869	0.0296459	0.0475873	0.0104832	0.0531182	0.0428934	0.0218549	0.0686359	0.0385737	0.0325965	0.0307195	0.0407783	0.036957	0.0311529	0.0305949	0.029808	0.0357021	0.0399138	0.05098	0.0706639	0.0544353	0.0234294	0.0522036	0.0189377	0.0379619	0.0733073	0.0574573	0.0355099	0.00661007	0.0591822	0.0327742	0.0218025	0.0446474	0.0552083	0.0108912	0.0323493	0.04747	0.0368108	0.0242074	0.0477795	0.00328025	0.0108385	0.0304547	0.0758558	0.0686891	0.0432145
	0.15	0.0565811	0.0245559	0.0436982	0.03978	0.0463166	0.0232134	0.0487249	0.0701491	0.0390167	0.0425369	0.0343819	0.0380864	0.0571222	0.0260465	0.0471621	0.0435799	0.0310896	0.0343208	0.0282811	0.0542835	0.0507827	0.0484197	0.0380906	0.0297507	0.0493281	0.028871	0.049315	0.0517508	0.0469144	0.0303692	0.0173848	0.0600344	0.0282022	0.0330526	0.074373	0.0542723	0.0263473	0.0764177	0.0458661	0.0462277	0.0393666	0.0619459	0.0349847	0.00709371	0.0521613	0.0485065	0.0373144	0.0565265
	0.2	0.0920153	0.0765048	0.0617542	0.0495693	0.0571174	0.0630916	0.0378501	0.0622605	0.0510654	0.0631843	0.0416842	0.0287235	0.0517695	0.0591931	0.0459128	0.0364467	0.0471207	0.0492197	0.0403547	0.0425872	0.050745	0.0448807	0.0514602	0.0269958	0.0713877	0.0484557	0.0483548	0.0370076	0.036031	0.0491036	0.0220282	0.0465573	0.0281726	0.0859777	0.060038	0.0306283	0.0304161	0.0654094	0.0395594	0.0427881	0.0430703	0.0569784	0.0464216	0.0275148	0.0310341	0.0982937	0.0401627	0.041666
	0.25	0.0930562	0.0595871	0.0628839	0.0584083	0.0524576	0.0578336	0.0616175	0.0340046	0.0387275	0.0599655	0.0440974	0.0405029	0.0512775	0.0538857	0.0573411	0.0342999	0.0340952	0.0579899	0.0437956	0.0412042	0.0223904	0.0501472	0.0486853	0.0370888	0.0501584	0.0486162	0.0556946	0.0413739	0.0606622	0.0455649	0.017435	0.0627198	0.0333683	0.0977828	0.0482801	0.0719168	0.0111841	0.0418592	0.05314	0.0557021	0.0264799	0.0401605	0.0565427	0.0212089	0.0524231	0.0533047	0.0525841	0.0606354
	0.3	0.081743	0.0620521	0.0770651	0.0669615	0.0680161	0.066324	0.0597291	0.0749402	0.0485994	0.0554227	0.0398986	0.0344553	0.0650859	0.0537839	0.0311145	0.0334621	0.0596187	0.0523517	0.0505329	0.046963	0.0390849	0.0923761	0.0838193	0.0443051	0.0509727	0.0518962	0.0676794	0.0525878	0.0952523	0.0528686	0.024275	0.0483355	0.0359155	0.0507037	0.0504745	0.0746259	0.0340314	0.0418268	0.0435902	0.0550497	0.0527943	0.0548775	0.0372542	0.0607387	0.0346986	0.0613891	0.0492188	0.0517219
	0.35	0.10186	0.0320534	0.0896065	0.0577328	0.0603861	0.038744	0.0392329	0.062847	0.0373504	0.0790124	0.0358076	0.0478515	0.0600158	0.0508448	0.0454134	0.0619795	0.0870675	0.0612835	0.0431603	0.0515117	0.0493613	0.0506938	0.0544185	0.0563233	0.0406762	0.0474313	0.0300221	0.0665194	0.0412184	0.0759351	0.0475703	0.055468	0.0551561	0.0612059	0.0520152	0.0376146	0.0448556	0.0691037	0.081505	0.0593635	0.0844532	0.0493633	0.0639968	0.0527384	0.0401946	0.0579075	0.0294938	0.0453236
	0.4	0.0810358	0.0437129	0.0450378	0.0559159	0.0457612	0.0631823	0.0521966	0.0461371	0.0515376	0.0693982	0.035858	0.0501031	0.0450187	0.0451264	0.0464803	0.0374856	0.0438284	0.073129	0.0576544	0.0584939	0.0290146	0.0683392	0.0740886	0.0914885	0.0474895	0.0835535	0.0701715	0.0494398	0.0848176	0.0524171	0.0297453	0.0466847	0.051724	0.0519977	0.0390834	0.0554752	0.0466286	0.0613443	0.0505054	0.0515706	0.0976318	0.0752287	0.0518233	0.0825713	0.0328455	0.0470568	0.0697279	0.0307619
	0.45	0.0875123	0.0406148	0.0570242	0.0731652	0.0638199	0.0630637	0.0418652	0.0628008	0.050678	0.071719	0.0280845	0.0368325	0.0601306	0.0646464	0.0376569	0.0289549	0.069292	0.0604379	0.0372902	0.0490284	0.0500024	0.0721427	0.0776381	0.0590448	0.0886945	0.0621015	0.0655028	0.0851765	0.0439571	0.0723954	0.0640016	0.070652	0.0564878	0.0877632	0.0592617	0.055671	0.0783433	0.0616753	0.0454299	0.0437433	0.0740054	0.0697868	0.066548	0.0487224	0.0549749	0.0665025	0.052804	0.034426
	0.5	0.0648057	0.0210094	0.0772185	0.0497122	0.0505635	0.0751748	0.0403859	0.0631137	0.0777506	0.0427638	0.0357067	0.0387117	0.0954842	0.0432571	0.0747282	0.0648113	0.0205019	0.0403762	0.0602334	0.0575906	0.0452566	0.0588356	0.0617759	0.069993	0.0812496	0.0609375	0.0528344	0.0830201	0.0406923	0.0491941	0.0581433	0.0571737	0.0656333	0.059899	0.0762349	0.0553998	0.0543072	0.0821075	0.0427993	0.0472533	0.0592872	0.0690142	0.086039	0.0473161	0.0375033	0.0471501	0.0512366	0.0468445
	0.55	0.0568606	0.0629578	0.0661708	0.0538133	0.0582304	0.0507381	0.0465766	0.0347903	0.0638501	0.069394	0.051591	0.0243193	0.0552132	0.0769333	0.0402016	0.0296447	0.0219419	0.0525972	0.0396147	0.0582762	0.0580726	0.0745007	0.0651704	0.0703685	0.0561148	0.0445495	0.0466301	0.0450498	0.0480652	0.0575125	0.0520074	0.0638082	0.044056	0.0665483	0.0592174	0.062983	0.0796286	0.0565301	0.0467953	0.0362805	0.0604969	0.0356982	0.0410882	0.105034	0.0471276	0.0482054	0.0691723	0.0533695
	0.6	0.0295028	0.0931998	0.0730596	0.04881	0.0499188	0.0586303	0.0556175	0.051678	0.0724766	0.0489613	0.0389493	0.0548057	0.0551403	0.0299125	0.0495464	0.0271156	0.0446149	0.075429	0.042198	0.0394064	0.0327378	0.0559403	0.0508333	0.0818537	0.0580936	0.0839554	0.0559293	0.0508364	0.0571885	0.0295044	0.0845052	0.0973128	0.0760622	0.0369861	0.0394516	0.0656488	0.0775097	0.0869323	0.064923	0.0420345	0.0643743	0.0708873	0.0555731	0.0643437	0.0438651	0.0672543	0.0563342	0.0659112
	0.65	0.0357122	0.023659	0.0801854	0.0594192	0.0429874	0.0703975	0.0666204	0.0509778	0.053487	0.0482939	0.041785	0.0679207	0.0551328	0.0580147	0.0541336	0.0521445	0.0486332	0.0518423	0.0641425	0.0472745	0.0444559	0.048671	0.0411231	0.0743725	0.0655567	0.0649417	0.0487259	0.046334	0.0417348	0.0788202	0.0725412	0.0398901	0.0597585	0.0632921	0.0505939	0.0320152	0.0849367	0.0729325	0.0513671	0.0520457	0.068416	0.107469	0.0712611	0.0826711	0.0613002	0.0671237	0.0536287	0.0476374
	0.7	0.020767	0.0752504	0.0708259	0.0475506	0.059509	0.0817229	0.0386659	0.0482069	0.0656256	0.0280525	0.0326675	0.0355127	0.0495974	0.0435839	0.0521814	0.031956	0.0765762	0.0542568	0.0397021	0.0590435	0.0444559	0.0592119	0.0628957	0.0817312	0.0471138	0.0618589	0.0410489	0.0567644	0.0391411	0.0423248	0.0987925	0.0720069	0.0800681	0.0274474	0.0503195	0.0499421	0.0797938	0.0552568	0.0537827	0.0401945	0.0724209	0.0264388	0.0635525	0.0974035	0.0385399	0.0391708	0.0512752	0.0542169
	0.75	0.0140248	0.0886069	0.0706725	0.0736125	0.0722543	0.0533253	0.0454755	0.028285	0.0581573	0.0379674	0.0294215	0.0496773	0.0537221	0.0617363	0.0632267	0.044674	0.0491481	0.0546716	0.0723536	0.0499102	0.0211213	0.0288233	0.0556149	0.0612071	0.0553589	0.0616101	0.0461572	0.0376436	0.0258749	0.0497673	0.0653997	0.0376489	0.0778508	0.0509584	0.0386065	0.0442121	0.0765126	0.0444324	0.0539684	0.0518699	0.0486352	0.0225669	0.0646879	0.0517312	0.056133	0.0261855	0.0557381	0.0456597
	0.8	0.0214526	0.0745235	0.0607009	0.0593881	0.0562855	0.058977	0.0514396	0.0563238	0.0522027	0.0334223	0.0296875	0.0417882	0.0515463	0.0654227	0.0379166	0.103471	0.0843947	0.0586948	0.0670728	0.046311	0.0384439	0.0320484	0.048671	0.0357928	0.0560053	0.0639333	0.0400367	0.0581979	0.0354952	0.0316956	0.084955	0.0399275	0.0707792	0.0574258	0.0517983	0.0422294	0.0710136	0.0407063	0.060615	0.0554107	0.0375912	0.0262507	0.0704896	0.0483528	0.0503559	0.0165912	0.0347323	0.0583572
	0.85	0.0152973	0.0348642	0.0210978	0.0459123	0.0428858	0.0454752	0.0739957	0.0705646	0.0596929	0.0360223	0.0480598	0.0491792	0.0529594	0.0548986	0.0397013	0.0568847	0.050454	0.053029	0.0607189	0.0730951	0.057111	0.0151451	0.0220487	0.0347006	0.0203543	0.0504578	0.0413802	0.0342944	0.0318068	0.0263719	0.097965	0.0256905	0.0494147	0.0343175	0.0538659	0.0648946	0.0496394	0.0348742	0.0373998	0.0656465	0.0280643	0.0370304	0.0670226	0.0408816	0.0363184	0.0336837	0.0079816	0.0570355
	0.9	0.0199161	0.0538248	0.00240317	0.0388048	0.0380703	0.0464935	0.0710595	0.0574822	0.0534511	0.0325673	0.0567427	0.0725087	0.0322729	0.0466899	0.0432397	0.0426488	0.0573682	0.0341194	0.0663615	0.0488314	0.0412229	0.0417169	0.0200916	0.026489	0.0247682	0.0426111	0.0449033	0.03294	0.00907109	0.0285672	0.0545588	0.0132386	0.0323079	0.045155	0.0511158	0.0366214	0.0345323	0.0215196	0.0353062	0.0474406	0.0335812	0.00345195	0.0539358	0.0307429	0.044094	0.0195387	0.0301999	0.0439752
	0.95	0.0104731	0.0465032	0.000507205	0.0278337	0.0263896	0.0462441	0.0469145	0.0213471	0.0525572	0.0269595	0.0263371	0.0577738	0.0160423	0.0376717	0.0428055	0.074732	0.0289696	0.0549874	0.0458786	0.0427753	0.040737	0.0153127	0.00814158	0.0547815	0.0262749	0.0290278	0.0424177	0.0224068	0.0283486	0.0484721	0.0568242	0.0166687	0.0116755	0.0230936	0.0184426	0.0483054	0.0354305	0.00660249	0.0506504	0.0347153	0.0372115	0.0302345	0.033367	0.0563144	0.0701751	0.016128	0.0093908	0.0513697
	1	0.00634221	0.0324491	0.00448777	0.0110006	0.0088547	0.0177355	0.0172041	0.0116273	0.0233935	0.0206866	0.0817584	0.0698203	0.00774363	0.0213974	0.0337485	0.0382895	0.0120833	0.0222152	0.0530651	0.0590418	0.091218	0.0235023	0.00288892	0.0128511	0.0240486	0.00693747	0.0165719	0.00897061	0.0694432	0.0288246	0.0233659	0.00871079	0.0237651	0.00733998	0.00502208	0.0280893	0.0485909	0.00479633	0.0441714	0.0302645	0.0153838	0.0129381	0.0169025	0.0390381	0.0733966	0.0158159	0.00698041	0.0292079
[truncated: 52 more columns]

## Sheet: Supple Figure 2
Supple Fig. 2b
	Relative averaged fluorescent intensity of Cyclin D1
	Cytoplasm			Nucleus			Nucleus/Cytoplasm
	Control	50 mmHg		Control	50 mmHg		Control	50 mmHg
	1.08339	1.31628		0.976591	1.06103		2.84229	2.5417
	1.08247	1.34852		0.954642	2.63389		2.78078	6.15861
	1.06625	1.84807		0.741049	1.57742		2.19145	2.69135
	0.853901	1.69014		0.702101	1.26919		2.59259	2.3678
	0.860165	1.69086		0.723594	2.31478		2.6525	4.31663
	1.05649	2.19451		1.04045	2.16906		3.10526	3.11655
	1.00936	1.98052		0.899347	2.61666		2.80946	4.16591
	1.08637	2.65648		0.742091	2.42186		2.15388	2.87465
	1.19614	2.25931		1.27905	2.32315		3.37171	3.24224
	1.16811	2.54568		1.38857	2.03557		3.74824	2.5213
	1.5162	2.38766		0.972683	2.46771		2.02282	3.25885
	0.94231	1.91614		0.845322	1.61561		2.82859	2.65859
	0.943439	1.34801		1.01857	1.44012		3.40422	3.3686
	0.942721	1.77567		0.587016	1.57364		1.9634	2.79437
	0.712919	1.65194		0.85304	2.46155		3.77286	4.69847
	1.07343	2.39156		0.855352	2.08481		2.51253	2.7487
	0.925778	1.30888		0.671001	1.61991		2.28538	3.90241
	0.921363	1.44104		0.540416	1.40772		1.84944	3.08023
	0.771756	1.48991		0.589426	1.0495		2.4082	2.22109
	0.925984	1.64157		0.693667	1.40612		2.36205	2.70088
	1.12293	1.06327		0.894527	1.38531		2.5118	4.10816
	1.01306	0.900416		0.739616	1.94224		2.30205	6.80146
	0.770626	1.68911		0.65537	1.24688		2.68155	2.3276
	0.837472	0.934301		0.777456	0.923315		2.92717	3.11606
	1.17899	0.992008		0.883097	1.52736		2.36178	4.85478
	0.993754	1.22643		1.00821	1.42169		3.19901	3.65514
	1.0681	1.11338		0.881078	1.30104		2.60104	3.68459
	1.11061	1.48108		1.12926	1.70592		3.20608	3.63179
	0.953913	1.41475		0.937676	1.59614		3.09946	3.55741
	0.975065	1.10444		0.71301	1.67309		2.30571	4.77659
	1.00299	2.13373		1.02072	1.84604		3.20885	2.72801
	0.770934	1.32418		0.480399	2.10448		1.96484	5.01117
	0.879571	1.1179		0.805365	1.72132		2.88711	4.85515
	0.896411	1.91409		0.61385	2.21865		2.15922	3.65485
	0.83891	1.1371		1.0412	1.41974		3.91346	3.93688
	1.33404	1.05803		1.06947	1.2067		2.52779	3.59618
	1.01542	1.05937		1.04293	1.14241		3.23855	3.40031
	1.13597	1.007		1.18397	1.81485		3.28636	5.68268
	1.00495	1.2406		0.747301	1.19767		2.34474	3.04403
	0.709633	1.43898		0.60522	1.39206		2.68919	3.05031
	0.795989	1.23105		0.979913	1.42436		3.88171	3.64826
	0.966851	1.03421		0.957704	1.03254		3.1233	3.14803
	1.16708	0.973525		1.37851	1.0594		3.72435	3.43128
	1.17694	0.996731		1.06979	1.05742		2.86608	3.34511
	0.986874	0.980302		1.05162	1.25421		3.36	4.03415
	1.2367	1.26494		1.16755	1.02365		2.97683	2.55167
	0.921876	1.16503		1.15739	2.15408		3.95868	5.82998
	1.45141	2.19503		2.44586	1.55491		5.31355	2.23362
	0.919207	1.25457		1.17074	1.40205		4.01597	3.52382
	0.660141	1.3019		0.687838	1.45614		3.28543	3.5267
	0.856571	1.64671		0.923445	1.61757		3.3993	3.09734
	0.890456	1.37265		0.846657	2.19384		2.99804	5.0395
	0.824021	1.02384		0.946566	1.30498		3.62206	4.01895
	0.996834	1.15158		1.36623	1.48607		4.32159	4.06901
	1.37193	0.708298		2.1318	0.978089		4.89956	4.35416
	0.973628	0.965311		1.45673	1.11734		4.71768	3.64972
	0.930296	1.07272		1.30771	1.09799		4.43234	3.22743
	0.861808	1.04366		1.41143	0.881827		5.16407	2.66421
	1.00238	1.03698		1.57826	0.95575		4.96466	2.90613
	1.25713	1.51055		1.66055	1.31654		4.16499	2.74815
		1.25261			1.26072			3.17354

## Sheet: Supple Figure 3
Supple Fig. 3b
	Relative averaged fluorescent intensity of pERK1/2
	Cytoplasm			Nucleus			Nucleus/Cytoplasm
	Control	50 mmHg		Control	50 mmHg		Control	50 mmHg
	0.788553	1.00237		0.944498	1.09165		1.50806	1.37121
	0.921522	1.04168		0.794301	1.34955		1.08525	1.63119
	0.937567	0.692099		1.11946	0.637396		1.50333	1.15955
	0.80623	1.3057		0.724577	1.69154		1.13155	1.63113
	0.940455	1.20887		1.00091	1.34467		1.34	1.4005
	0.654297	1.71416		0.623331	2.37787		1.19948	1.74657
	1.00385	2.85735		0.879761	2.98925		1.10343	1.31719
	0.869496	0.900863		0.838515	0.916095		1.21421	1.28036
	1.13239	1.1949		0.986293	1.67975		1.09663	1.76995
	1.12394	1.2528		1.03707	1.51065		1.16175	1.51821
	1.3994	1.57852		1.15594	1.56252		1.04003	1.24631
	1.06476	1.23214		1.15629	1.10078		1.3673	1.12484
	0.81656	1.15198		0.865971	1.28018		1.33526	1.39918
	0.615772	1.08052		0.59984	1.02098		1.22649	1.18969
	0.876247	1.16401		0.935521	1.02011		1.34424	1.10342
	1.41569	1.06542		1.56598	1.0224		1.39273	1.20823
	0.759416	1.00482		0.862155	1.21205		1.4294	1.51873
	1.12482	1.47227		1.42763	2.2667		1.59802	1.93845
	0.93	1.01732		0.826695	1.17681		1.11921	1.45647
	0.705946	1.28526		0.787942	1.11796		1.40531	1.09518
	1.0068	0.839166		0.924623	1.36664		1.1563	2.05047
	0.779103	0.95		0.833901	1.26085		1.34763	1.67105
	0.879073	1.03054		0.904773	1.1533		1.29588	1.40905
	1.04039	1.48323		0.919237	1.85458		1.11245	1.5743
	0.706417	1.53701		0.698018	2.04575		1.2441	1.67581
	1.11591	1.46062		1.10519	2.23435		1.24698	1.92603
	1.13007	1.62744		1.23779	2.55664		1.37908	1.97795
	0.926421	1.36436		0.840111	1.7383		1.14177	1.60416
	1.02542	1.66166		0.953226	2.8018		1.17043	2.12297
	0.992418	2.03426		0.91976	2.50071		1.16689	1.54777
	1.41123	1.61927		1.5389	2.38111		1.37297	1.85143
	1.20825	1.68759		1.06986	2.27246		1.11486	1.69542
	1.60056	0.891004		1.72406	1.14858		1.35622	1.62305
	0.98077	1.56178		1.29449	1.8884		1.66181	1.52238
	1.11801	1.5751		1.3214	1.63102		1.48812	1.30377
	1.12576	3.02787		1.05701	3.16858		1.18218	1.31758
	1.66185	2.49615		1.44402	3.22825		1.09403	1.62834
	0.809244	1.92276		0.806944	2.55766		1.25549	1.67482
	0.927676	1.87237		0.867467	2.36507		1.17735	1.59038
	0.953988	1.36721		0.879163	1.9382		1.16031	1.78489
	0.888461	1.45092		0.926344	1.638		1.31275	1.42141
	1.25186	2.1028		1.49666	2.89299		1.50528	1.73221
	0.946986	1.63887		0.825498	1.96964		1.09754	1.51319
	0.849779	1.97915		1.05612	2.5218		1.56479	1.60428
	0.789401	2.33514		0.845971	3.04908		1.3493	1.64401
	0.782431	2.25388		0.828266	3.19424		1.33283	1.78437
	0.889371	1.87473		0.855946	2.43719		1.21175	1.63682
	0.69166	1.58951		0.668069	1.9751		1.21612	1.5645
	0.745947	2.21253		0.736422	2.96352		1.24299	1.68643
	1.14777	1.5647		1.03716	2.74325		1.13773	2.2074
	1.26241	2.59929		1.23911	3.70515		1.23583	1.79474
	0.800736	2.36977		0.773503	2.89142		1.21625	1.53622
	0.857126	1.83984		0.80056	2.26031		1.17598	1.54681
	1.21741	1.49893		1.0439	2.24171		1.07962	1.88299
	0.777281	2.16032		0.723579	2.65195		1.17208	1.5456
	0.743403	2.0265		0.743728	2.16064		1.25962	1.34241
	1.59613	1.99981		1.69788	2.48141		1.33933	1.56228
	0.88576	2.01407		0.746247	2.67724		1.06076	1.67364
	1.26087	3.15515		1.13255	3.52942		1.13093	1.40842
	0.814017	1.82132		0.830984	1.94314		1.28531	1.34328
	0.925227	2.03614		1.05076	2.41767		1.42989	1.49499
	1.5897	1.6335		1.46813	2.06535		1.16279	1.59193
		1.65155			2.08475			1.58932

## Sheet: Supple Figure 4
Supple Fig. 4c
	Fluorescence intensity ratio (w/ PD0325901)
	DMSO	Control	50 mmHg
	0.693093	0.535143	0.627555
	0.693066	0.365189	0.43704
	0.410256	0.599609	0.470474
	0.450227	0.384517	0.632134
	0.335087	0.675403	0.690037
	0.596573	0.531799	0.580963
	0.585022	0.451742	0.483568
	0.506073	0.71787	0.42328
	0.598181	0.508115	0.275955
	0.505528	0.515545	0.525811
	0.624302	0.566297	0.488376
	0.391613	0.424746	0.534468
	0.506259	0.520979	0.57661
	0.670035	0.503363	0.666624
	0.748283	0.714594	0.697388
	0.60776	0.571077	0.547122
	0.490191	0.49011	0.788111
	0.752265	0.462006	0.574891
	0.671309	0.757107	0.346208
	0.61784	0.691918	0.611012
	0.686887	0.791657	0.675727
	0.525884	0.540208	0.309367
	0.6784	0.611583	0.593763
	0.675694	0.547029	0.523801
	0.745812	0.63256	0.561819
	0.729435	0.565584	0.407974
	0.692886	0.420164	0.613959
	0.739757	0.53871	0.445384
	0.716657	0.624326	0.458295
	0.612497	0.523244	0.655531
	0.445509	0.614311	0.716867
	0.47234	0.631623	0.378597
	0.540881	0.540064	0.61904
	0.804074	0.566829	0.728253
	0.339728	0.693145	0.41511
	0.5397	0.454734	0.474752
	0.632344	0.465967	0.457992
	0.472572	0.610422	0.4688
	0.483745	0.729088	0.427265
	0.505303	0.72324	0.682918
	0.314293	0.550778	0.501695
	0.38574	0.60078	0.466675
	0.609037	0.469735	0.570785
	0.637986	0.746613	0.349972
	0.724762	0.444945	0.507964
	0.480441	0.631226	0.438278
	0.650683	0.57106	0.647574
	0.666882	0.42656	0.415014
	0.356461	0.598624	0.552524
	0.632593	0.46353	0.634959
	0.825664	0.645502	0.61124
	0.495617	0.572	0.491441
	0.380855	0.559265	0.632939
	0.246742	0.476114	0.378859
	0.316308	0.631641	0.611627
	0.368928	0.552512	0.576395
	0.541236	0.699439	0.487663
	0.384963	0.37993	0.330204
	0.742668	0.452167	0.471532
	0.582257	0.569839	0.553457
	0.616827
	0.699933

## Sheet: Supple Figure 5
Supple Fig. 5
	Relative phosphorylation level of VEGFR2
	Control	50 mmHg
	1	1.02027
	1	0.800738
	1	1.09728
	1	1.07458
	1	0.901263

## Sheet: Supple Figure 6
Supple Fig. 6b
	Relative integrated fluorescence intensity of Fluo-8
		Control			50 mmHg
	Exposure time (min)	0	2.5	5	0	2.5	5
		1	0.405347	0.354281	1	0.999891	0.975669
		1	0.420756	0.435558	1	0.928151	0.918176
		1	0.741773	0.771605	1	0.968987	0.982614
		1	0.494859	0.564391	1	1.02481	1.02463
		1	0.641135	0.534886	1	0.994592	0.976406
		1	0.93818	0.972969	1	1.33813	1.33561
		1	0.952798	0.994178	1	0.878262	0.885784
		1	0.884864	0.921798	1	1.17664	1.19602
		1	0.930481	0.946866	1	1.09857	1.04822
		1	1.11942	1.31719	1	1.34483	1.39568
		1	0.995633	1.05169	1	0.815662	0.649419
		1	0.942374	0.800885	1	0.724393	0.698823
		1	0.969542	1.00642	1	0.659042	0.608391
		1	0.89048	0.951428	1	0.789261	0.86868
		1	0.960657	1.03988	1	0.548687	0.762857
		1	0.881225	0.723944	1	0.744255	0.765923
		1	0.821145	0.63567	1	0.71463	1.19412
		1	0.819477	0.706806	1	0.939068	0.749093
		1	0.900958	0.930538	1	0.762725	0.793073
		1	0.921601	0.798792	1	0.806081	1.00775
		1	1.13689	1.23455	1	1.86851	0.761404
		1	0.93392	1.08461	1	1.01388	0.539161
		1	1.12919	1.08963	1	0.624164	1.01031
		1	0.972977	0.886768	1	0.813737	0.75924
		1	1.06004	1.2758	1	1.11409	0.652843
		1	0.952261	0.976975	1	0.8754	0.718009
		1	1.0371	1.03252	1	0.779402	0.690465
		1	0.855882	1.1609	1	0.813509	0.8126
		1	0.915346	0.957065	1	0.834217	1.35878
		1	0.896991	0.945463	1	0.739926	0.696902
		1	1.03716	1.04274	1	1.00174	0.951506
		1	0.983583	0.999119	1	0.974779	0.960374
		1	0.96533	0.923919	1	0.982103	0.970208
		1	1.01022	0.985414	1	0.943728	0.941204
		1	1.0423	1.04695	1	0.956468	0.961909
		1	0.84669	0.806194	1	0.893084	0.866037
		1	0.961016	0.947681	1	1.02579	0.999431
		1	0.93659	0.870489	1	0.978073	0.935022
		1	0.841594	0.695524	1	0.930702	0.867586
		1	0.971759	0.876545	1	0.991445	0.940148
		1	1.02283	1.02302	1	0.927888	1.12837
		1	1.00138	1.05056	1	1.00558	0.988367
		1	0.94909	0.968719	1	1.09926	1.00119
		1	1.05122	1.06039	1	1.02954	0.910833
		1	0.959549	0.928474	1	1.02076	0.98645
		1	1.04871	1.00837	1	0.875066	0.807768
		1	1.0225	1.01358	1	1.0003	0.947367
		1	0.996423	0.967806	1	0.880209	0.862258
		1	1.01932	1.04988	1	0.910002	0.885362
		1	1.01088	1.00993	1	0.996957	0.95741
Supple Fig. 6d
	Relative integrated fluorescence intensity of DiBAC4(3)
		Control			50 mmHg
	Exposure time (min)	0	2.5	5	0	2.5	5
		1	0.948736	0.959705	1	0.522765	0.526474
		1	1.01554	0.991253	1	0.585444	0.566149
		1	0.957169	0.922106	1	0.619048	0.602279
		1	0.973939	1.00052	1	0.480849	0.481279
		1	0.957696	0.973308	1	0.518514	0.486266
		1	0.998646	1.04705	1	0.976354	1.01305
		1	1.05551	1.08537	1	0.962625	0.930035
		1	1.00426	1.05658	1	1.00886	0.968361
		1	0.995817	1.06011	1	0.926187	0.899822
		1	1.05674	1.07545	1	0.909162	0.948555
		1	1.01774	1.01443	1	0.979375	0.937065
		1	1.12726	1.15019	1	0.999599	0.96703
		1	1.09231	1.0867	1	0.977111	0.992503
		1	1.18336	1.18546	1	1.00989	1.01654
		1	1.21953	1.31564	1	0.95443	0.956555
		1	1.02442	1.02686	1	0.9279	0.866935
		1	1.06036	1.05473	1	0.774584	0.762077
		1	1.0573	1.09014	1	1.03231	1.01746
		1	1.03287	1.09373	1	0.813592	0.822024
		1	1.02964	1.05799	1	0.922569	0.934282
		1	1.03281	1.02096	1	0.967084	0.962123
		1	1.01461	1.01994	1	0.998467	0.973438
		1	0.919838	0.924175	1	0.944119	0.934468
		1	0.978729	0.970696	1	0.945517	0.927111
		1	1.04255	1.02901	1	0.945926	0.943652
		1	1.01202	1.01461	1	1.43428	1.46009
		1	1.01052	1.02946	1	1.25937	1.24148
		1	1.00079	0.92844	1	1.23342	1.21884
		1	1.03596	0.995243	1	1.40563	1.39112
		1	0.949975	0.953744	1	1.38452	1.31214
		1	1.00628	1.0301	1	0.978361	0.987195
		1	1.01018	1.00367	1	0.980131	1.00733
		1	1.03138	1.00869	1	1.1757	1.07015
		1	1.02347	1.06002	1	0.951857	1.01291
		1	1.03492	1.07023	1	1.09127	1.09921
		1	0.99418	1.01457	1	0.961819	0.961816
		1	1.01523	1.01468	1	0.984082	1.00612
		1	0.957539	0.936648	1	0.978993	0.99728
		1	0.970299	0.993131	1	1.04705	0.914933
		1	1.01999	1.00819	1	1.00825	1.00352
		1	0.989922	1.03059	1	1.06145	1.0625
		1	1.0026	1.05836	1	1.02947	1.01532
		1	1.0064	1.01611	1	1.05894	1.05028
		1	1.0243	1.08189	1	1.00845	1.01407
		1	0.981807	1.04212	1	1.00326	0.978793
		1	0.998621	1.01523	1	0.691489	0.691809
		1	1.04484	1.05302	1	0.822558	0.785886
		1	1.01982	1.04038	1	0.734837	0.707445
		1	1.01631	1.02323	1	0.746749	0.732277
		1	1.008	1.03904	1	0.766172	0.740199

## Sheet: Supple Figure 7
Supple Fig. 7
	Relative phosphorylation level of ERK1/2 (w/ U-73122)
	DMSO		U-73122
	Control	50 mmHg	Control	50mmHg
	1	0.734029	0.0101108	0.00409648
	1	3.65605	0.203794	0.0066659
	1	3.29833	0.0445813	0.00899274
	1	1.76574	0.18646	0.0133496
	1	1.29788	0.0480253	0.0111386
	1	1.9027	0.216667	0.0202212
	1	2.16928	0.754177	0.0563311
	1	1.79381	0.203668	0.0419106

[truncated: 7 more sheets: Supple Figure 8, Supple Figure 10, Supple Figure 11, Supple Figure 12, Supple Figure 13, Supple Figure 14, Supple Figure 15]
