# Supplementary material for: Hydrostatic pressure promotes endothelial tube formation through aquaporin 1 and Ras-ERK signaling
Source: Commun Biol. 2020 Apr 2;3:152. doi: 10.1038/s42003-020-0881-9 (PMC7118103; doi:10.1038/s42003-020-0881-9)
Supplement: Supplementary file 10 — Supplementary Data 2 [file 42003_2020_881_MOESM10_ESM.xlsx]

## Sheet: Figure 1
Fig. 1b
	Tube length
		p value	r (effect size)
	Control : +50 mmHg	1.7e-06	0.655781
	Statistics method	Welch's t test
Fig. 1c
	Number of branch point
		p value	r (effect size)
	Control : +50 mmHg	3.8e-12	0.799386
	Statistics method	Welch's t test
Fig. 1f
	Fluorescence intensity ratio
		p value	r (effect size)
	Control : +50 mmHg	0.11	0.151186
	Statistics method	Welch's t test
Fig. 1h
	ZO-1
		p value	r (effect size)
	Control : +50 mmHg	0.062	0.682231
	Statistics method	Welch's t test
	VE-cadherin
		p value	r (effect size)
	Control : +50 mmHg	0.73	0.143965
	Statistics method	Welch's t test

## Sheet: Figure 2
Fig. 2a
	Relative phophorylation level of ERK1/2
		Exposure time	p value	r (effect size)
	Control : +50 mmHg	5 min	0.033	0.703689
		15min	0.046	0.649304
		30min	0.02	0.636737
	Statistics method	Welch's t test
Fig. 2b
	Relative phosphorylation level of MEK1/2
		p value	r (effect size)
	Control : +50 mmHg	0.044	0.822746
	Statistics method	Welch's t test
Fig. 2f
	Tube length
		p value	r (effect size)
	Control : DMSO	0.889393	0.0538862
	Control : +50 mmHg	0.913349	0.00873678
	DMSO : +50 mmHg	0.998286	0.0732064
	Statistics method	Tukey Kramer test
Fig. 2g
	Number of branch point
		p value	r (effect size)
	Control : DMSO	0.680308	0.122468
	Control : +50 mmHg	0.998804	0.00643145
	DMSO : +50 mmHg	0.709035	0.12284
	Statistics method	Tukey Kramer test
Fig. 2i
	ZO-1
		p value	r (effect size)
	Control : DMSO	0.705444	0.471359
	Control : +50 mmHg	0.776783	0.28619
	DMSO : +50 mmHg	0.991766	0.0339794
	Statistics method	Tukey Kramer test
	VE-cadherin
		p value	r (effect size)
	Control : DMSO	0.975351	0.181561
	Control : +50 mmHg	0.784319	0.260275
	DMSO : +50 mmHg	0.659121	0.26173
	Statistics method	Tukey Kramer test

## Sheet: Figure 3
Fig. 3b
	Relative abundance of PI(4,5)P2
		p value	r (effect size)
	Control : +50 mmHg	0.097	0.809376
	Statistics method	Welch's t test
Fig. 3c
	Relative phophorylation level of ERK1/2
		p value	r (effect size)
	Control (DMSO) : +50mmHg (DMSO)	0.0148139	0.771174
	Control (DMSO) : Control (Gö6983)	0.18133	0.987655
	Control (DMSO) : +50mmHg (Gö6983)	0.658821	0.620432
	Control (Gö6983) : +50mmHg (DMSO)	0.0001235	0.917627
	Control (Gö6983) : +50mmHg (Gö6983)	0.773164	0.51941
	+50 mmHg (DMSO) : +50mmHg (Gö6983)	0.0010819	0.760291
	Statistics method	Tukey Kramer test
Fig. 3d
	Relative abundance of Galpha q/11/14
	Whole Cell lysate
		p value	r (effect size)
	Control : +50 mmHg	0.088	0.538164
	Statistics method	Welch's t test
	Cytosol fraction
		p value	r (effect size)
	Control : +50 mmHg	0.0026	0.808234
	Statistics method	Welch's t test
Fig. 3e
	Relative phophorylation level of ERK1/2
		p value	r (effect size)
	Control (DMSO) : +50mmHg (DMSO)	0.0169146	0.721617
	Control (DMSO) : Control (YM-254890)	0.705603	0.623747
	Control (DMSO) : +50mmHg (YM-254890)	0.859617	0.428723
	Control (YM-254890) : +50mmHg (DMSO)	0.00108	0.736393
	Control (YM-254890) : +50mmHg (YM-254890)	0.99126	0.0975507
	+50 mmHg (DMSO) : +50mmHg (YM-254890)	0.0023231	0.677581
	Statistics method	Tukey Kramer test
Fig. 3f
	Relative phophorylation level of ERK1/2
		p value	r (effect size)
	Control (H2O) : +50mmHg (H2O)	9.5e-06	0.904386
	Control (H2O) : Control (Prazosin)	0.677974	0.966961
	Control (H2O) : +50mmHg (Prazosin)	0.369737	0.999842
	Control (Prazosin) : +50mmHg (H2O)	1e-06	0.925556
	Control (Prazosin) : +50mmHg (Prazosin)	0.949827	0.87073
	+50 mmHg (H2O) : +50mmHg (Prazosin)	4e-07	0.935442
	Statistics method	Tukey Kramer test
Fig. 3g
	Relative phophorylation level of ERK1/2
		p value	r (effect size)
	Control (DMSO) : +50mmHg (DMSO)	0.0006132	0.845371
	Control (DMSO) : Control (Pizotifen)	0.980975	0.603683
	Control (DMSO) : +50mmHg (Pizotifen)	0.851678	0.710651
	Control (Pizotifen) : +50mmHg (DMSO)	0.0014545	0.813673
	Control (Pizotifen) : +50mmHg (Pizotifen)	0.97344	0.329391
	+50 mmHg (DMSO) : +50mmHg (Pizotifen)	0.0038351	0.766335
	Statistics method	Tukey Kramer test

## Sheet: Figure 4
Fig. 4a
	Relative cellular area
		Exposure time	p value	r (effect size)
	Control : +50 mmHg	-1min	0.517121	0.0854611
		0min
		1min	0.67428	0.055625
		2min	0.00149998	0.401238
		3min	0.00325286	0.373893
		4min	0.00604874	0.360399
		5min	0.000459851	0.44379
		6min	3.33823e-05	0.517174
		7min	0.000180946	0.465192
		8min	5.95829e-05	0.495504
		9min	0.000389296	0.45972
		10min	0.00015366	0.471248
	Statistics method	Welch's t test
Fig. 4c
	Relative phophorylation level of ERK1/2
		p value	r (effect size)
	Control (EtOH) : +50mmHg (EtOH)	0.0459241	0.588437
	Control (EtOH) : Control (HgCl2)	0.975702	0.188518
	Control (EtOH) : +50mmHg (HgCl2)	0.429821	0.948499
	Control (HgCl2) : +50mmHg (EtOH)	0.113217	0.390062
	Control (HgCl2) : +50mmHg (HgCl2)	0.227591	0.639658
	+50 mmHg (EtOH) : +50mmHg (HgCl2)	0.0007733	0.741537
	Statistics method	Tukey Kramer test
Fig. 4c
	Relative phophorylation level of MEK1/2
		p value	r (effect size)
	Control (EtOH) : +50mmHg (EtOH)	0.0881107	0.530782
	Control (EtOH) : Control (HgCl2)	0.0029947	0.934737
	Control (EtOH) : +50mmHg (HgCl2)	0.0030219	0.955116
	Control (HgCl2) : +50mmHg (EtOH)	2e-06	0.799708
	Control (HgCl2) : +50mmHg (HgCl2)	1	0.00125958
	+50 mmHg (EtOH) : +50mmHg (HgCl2)	2.1e-06	0.815487
	Statistics method	Tukey Kramer test

## Sheet: Supple Figure 2
Supple Fig. 2b
	Relative averaged fluorescent intensity of Cyclin D1
	Cytoplasm
		p value	r (effect size)
	Control : +50 mmHg	1.30719e-09	0.616331
	Statistics method	Welch's t test
	Nucleus
		p value	r (effect size)
	Control : +50 mmHg	1.26794e-11	0.580646
	Statistics method	Welch's t test
	Nucleus/cytoplasm
		p value	r (effect size)
	Control : +50 mmHg	0.00750541	0.244157
	Statistics method	Welch's t test

## Sheet: Supple Figure 3
Supple Fig. 3b
	Relative averaged fluorescent intensity of pERK1/2
	Cytoplasm
		p value	r (effect size)
	Control : +50 mmHg	5.19239e-13	0.671885
	Statistics method	Welch's t test
	Nucleus
		p value	r (effect size)
	Control : +50 mmHg	5.6396e-17	0.769865
	Statistics method	Welch's t test
	Nucleus/cytoplasm
		p value	r (effect size)
	Control : +50 mmHg	1.31555e-13	0.647305
	Statistics method	Welch's t test

## Sheet: Supple Figure 4
Supple Fig. 4c
	Fluorescence intensity ratio
		p value	r (effect size)
	Control : DMSO	0.991082	0.0118702
	Control : +50 mmHg	0.272157	0.156877
	DMSO : +50 mmHg	0.213421	0.145187
	Statistics method	Tukey Kramer test

## Sheet: Supple Figure 5
Supple Fig. 5
	Relative Phosphorylation level of VEGFR2
		p value	r (effect size)
	Control : +50 mmHg	0.724407	0.185869
	Statistics method	Welch's t test

## Sheet: Supple Figure 6
Supple Fig. 6b
	Relative integrated fluorescent intensity of Fluo-8
		Exposure time	p value	r (effect size)
	Control : +50 mmHg	2.5 min	0.599778	0.0551792
		5min	0.719986	0.0363418
	Statistics method	Welch's t test
Supple Fig. 6d
	Relative integrated fluorescent intensity of DiBAC4(3)
		Exposure time	p value	r (effect size)
	Control : +50 mmHg	2.5 min	0.0238644	0.297771
		5min	0.00250286	0.379679
	Statistics method	Welch's t test

## Sheet: Supple Figure 7
Supple Fig. 7
	Relative phophorylation level of ERK1/2
		p value	r (effect size)
	Control (DMSO) : +50mmHg (DMSO)	0.0009976	0.764227
	Control (DMSO) : Control (U-73122)	0.0183785	0.9632
	Control (DMSO) : +50mmHg (U-73122)	0.0027858	0.999839
	Control (U-73122) : +50mmHg (DMSO)	2e-07	0.883847
	Control (U-73122) : +50mmHg (U-73122)	0.874973	0.644771
	+50 mmHg (DMSO) : +50mmHg (U-73122)	0	0.914564
	Statistics method	Tukey Kramer test

[truncated: 5 more sheets: Supple Figure 8, Supple Figure 10, Supple Figure 12, Supple Figure 14, Supple Figure 15]
